# Supplementary material for: Snapshots of a solid-state transformation: coexistence of three phases trapped in one crystal
Source: Chem Sci. 2016 Jan 5;7(4):2907–15. doi: 10.1039/c5sc04287a (PMC6054035; doi:10.1039/c5sc04287a)
Supplement: Supplementary file 2 [file SC-007-C5SC04287A-s002.cif]

# Electronic Supplementary Material (ESI) for Chemical Science.
# This journal is © The Royal Society of Chemistry 2016

####################################################################### 
# 
# This file contains crystal structure data downloaded from the 
# Cambridge Structural Database (CSD) hosted by the Cambridge 
# Crystallographic Data Centre (CCDC).
# 
# Full information about CCDC data access policies and citation 
# guidelines are available at http://www.ccdc.cam.ac.uk/access/V1 
# 
# Audit and citation data items may have been added by the CCDC. 
# Please retain this information to preserve the provenance of 
# this file and to allow appropriate attribution of the data. 
# 
#######################################################################

data_Stage1_Initial
_database_code_depnum_ccdc_archive 'CCDC 1053051'
_audit_update_record             
;
2015-12-22 deposited with the CCDC.
2016-01-05 downloaded from the CCDC.
;

_audit_creation_method           SHELXL-2014/7
_shelx_SHELXL_version_number     2014/7
_chemical_name_systematic        ?
_chemical_name_common            ?
_chemical_melting_point          ?
_chemical_formula_moiety         
;
C36 H30 Fe N10 O2, 2(Cl O4), 1.35(C3 H6 O)
;
_chemical_formula_sum            'C40.05 H38.10 Cl2 Fe N10 O11.35'
_chemical_formula_weight         967.85

loop_
_atom_type_symbol
_atom_type_description
_atom_type_scat_dispersion_real
_atom_type_scat_dispersion_imag
_atom_type_scat_source
C C -0.0020 0.0020 'International Tables Vol C Tables 4.2.6.8 and 6.1.1.4'
H H 0.0000 0.0000 'International Tables Vol C Tables 4.2.6.8 and 6.1.1.4'
N N -0.0031 0.0040 'International Tables Vol C Tables 4.2.6.8 and 6.1.1.4'
O O -0.0041 0.0074 'International Tables Vol C Tables 4.2.6.8 and 6.1.1.4'
Cl Cl 0.1408 0.1896 'International Tables Vol C Tables 4.2.6.8 and 6.1.1.4'
Fe Fe 0.2064 0.9930 'International Tables Vol C Tables 4.2.6.8 and 6.1.1.4'

_space_group_crystal_system      monoclinic
_space_group_IT_number           14
_space_group_name_H-M_alt        'P 21/n'
_space_group_name_Hall           '-P 2yn'

_shelx_space_group_comment       
;
The symmetry employed for this shelxl refinement is uniquely defined
by the following loop, which should always be used as a source of
symmetry information in preference to the above space-group names.
They are only intended as comments.
;

loop_
_space_group_symop_operation_xyz
'x, y, z'
'-x+1/2, y+1/2, -z+1/2'
'-x, -y, -z'
'x-1/2, -y-1/2, z-1/2'

_cell_length_a                   14.1613(12)
_cell_length_b                   21.6112(18)
_cell_length_c                   15.3855(13)
_cell_angle_alpha                90
_cell_angle_beta                 114.3394(11)
_cell_angle_gamma                90
_cell_volume                     4290.1(6)
_cell_formula_units_Z            4
_cell_measurement_temperature    250(2)
_cell_measurement_reflns_used    9477
_cell_measurement_theta_min      2.96
_cell_measurement_theta_max      32.8

_exptl_crystal_description       block
_exptl_crystal_colour            'dark red'
_exptl_crystal_density_meas      ?
_exptl_crystal_density_method    ?
_exptl_crystal_density_diffrn    1.498
_exptl_crystal_F_000             1997
_exptl_transmission_factor_min   ?
_exptl_transmission_factor_max   ?
_exptl_crystal_size_max          0.100
_exptl_crystal_size_mid          0.070
_exptl_crystal_size_min          0.050
_exptl_absorpt_coefficient_mu    0.690
_shelx_estimated_absorpt_T_min   0.934
_shelx_estimated_absorpt_T_max   0.966
_exptl_absorpt_correction_type   multi-scan
_exptl_absorpt_correction_T_min  0.626
_exptl_absorpt_correction_T_max  0.747
_exptl_absorpt_process_details   'SADABS-2012/1  (Sheldrick, 2012)'
_diffrn_ambient_temperature      250(2)
_diffrn_radiation_wavelength     0.7749
_diffrn_radiation_type           synchrotron
_diffrn_radiation_source         'Advanced Light Source Beamline 11.3.1'
_diffrn_radiation_monochromator  silicon(111)
_diffrn_measurement_device_type  'Bruker Apex2'
_diffrn_measurement_method       \w
_diffrn_detector_area_resol_mean 8.3
_diffrn_reflns_number            46488
_diffrn_reflns_av_unetI/netI     0.0655
_diffrn_reflns_av_R_equivalents  0.0631
_diffrn_reflns_limit_h_min       -20
_diffrn_reflns_limit_h_max       20
_diffrn_reflns_limit_k_min       -30
_diffrn_reflns_limit_k_max       30
_diffrn_reflns_limit_l_min       -21
_diffrn_reflns_limit_l_max       21
_diffrn_reflns_theta_min         2.963
_diffrn_reflns_theta_max         33.613
_diffrn_reflns_theta_full        27.706
_diffrn_measured_fraction_theta_max 0.995
_diffrn_measured_fraction_theta_full 0.994
_diffrn_reflns_Laue_measured_fraction_max 0.995
_diffrn_reflns_Laue_measured_fraction_full 0.994
_diffrn_reflns_point_group_measured_fraction_max 0.995
_diffrn_reflns_point_group_measured_fraction_full 0.994
_reflns_number_total             13023
_reflns_number_gt                10342
_reflns_threshold_expression     'I > 2\s(I)'
_reflns_Friedel_coverage         0.000
_reflns_Friedel_fraction_max     .
_reflns_Friedel_fraction_full    .

_reflns_special_details          
;
 Reflections were merged by SHELXL according to the crystal
 class for the calculation of statistics and refinement.
 
 _reflns_Friedel_fraction is defined as the number of unique
 Friedel pairs measured divided by the number that would be
 possible theoretically, ignoring centric projections and
 systematic absences.


The images contain diffraction patterens from two samples: The low spin
initial compound, from which this refinement was done, and  the low
spin/high spin mixed Transient.  The two
neccesary unit cells and orientation matrices were determined
using CELL_NOW and RLATT, and manually combined into an orientation matrix 
file (*.p4p).To seperate the reflections, the SAINT integration
 engine was used in command line mode, and set up with a sample mask. An 
example is shown below:
SMAP=1, 1, 2
This indicates that the first two orientation matrices belong to sample 1, and 
the third belongs to sample 2.  For all commands relating to cell or symmetry 
later on, comma-delimited lists were used to specify distinct parameters.
Listed below are most of the pertinent SAINT commands in an example from the 
SAINT manual:

FILTPOINTGP=-1, 2/m  //indicating sample 1 is triclinic and 2 is monoclinic
CRYST_SYS=1,3
PAR_MASK=TPS2, TP	//restaining the  twinned cells to be similar
GPAR_MASK=TPS2, TP    //and also restraining Detector pitch and xtal trans

 explained in the SAINT manual as
"Two-sample integration, where first sample is a two-component
twin and second component is a single crystal.  In the first sample,
constrain cell constants of the second component to those of the
first.  For both samples, constrain crystal translations and
 detector pitch"


In this case, the SAINT commands used were as follows: 
SMAP=1, 2, 
CRYST_SYS=3, 3
PAR_MASK=TP, TP
GPAR_MASK=TP, TP

This integration yielded two reflection files, both in HKLF4 format.
;

_computing_data_collection       'Apex2 v2012.10-0 (Bruker, 2012)'
_computing_cell_refinement       'SAINT V8.34A(Bruker, 2012)'
_computing_data_reduction        SAINT
_computing_structure_solution    SHELXS
_computing_structure_refinement  'SHELXL-2014/7 (Sheldrick, 2014)'
_computing_molecular_graphics    
;
     	SHELXTL 5.1, XP (Sheldrick, 1994)
	ShelXle Rev 699 (Hubschle, 2011)
;
_computing_publication_material  SHELXL-2014/7
_refine_special_details          
;
 All hydrogens were assigned geometrically and refined as riding, with 
U(H) = 1.2*U(C) for secondary and aromatic carbons, and 
U(H) = 1.5*U(C) for terminal carbons. The hydrogens on N1, N5 N6 and N10 
were found in the difference map first, then affixed geometrically, with 
U(H) = 1.2*U(N)

This stucture contains one low occupancy acetone, and two disordered 
perchlorate anions. The occupancy of the acetone molecule was determined
by fixing the thermal parameters of the atoms, and allowing their occupancies
to refine. The average of the occupancies was approximately 0.25, so the 
occupancy for the molecule was fixed at 0.25.

The disordered perchlorates were modeled as split sites, using the 
following restraints:
SADI_ClO4 0.01 Cl1 O1 Cl1 O2 Cl1 O3 Cl1 O4
SADI_ClO4 0.02 O1 O2 O1 O3 O1 O4 O2 O3 O2 O4 O3 O4

There are some large thermal parameters on some of the perchlorate oxygen
atoms, but splitting the anions further did not seem to add any
new chemical information.

The acetone molecules are not well behaved, and SADIs were used to help them.
SADI 0.01 C40 C41 C40 C42 C37 C38 C37 C39
SADI 0.01 C40 O4 C37 O3
SIMU 0.01 C41 C42 C38 C39

;

_diffrn_orient_matrix_UB_11      -0.04806
_diffrn_orient_matrix_UB_12      0.01315
_diffrn_orient_matrix_UB_13      0.02930
_diffrn_orient_matrix_UB_21      0.01128
_diffrn_orient_matrix_UB_22      -0.04045
_diffrn_orient_matrix_UB_23      0.03438
_diffrn_orient_matrix_UB_31      0.05975
_diffrn_orient_matrix_UB_32      0.01821
_diffrn_orient_matrix_UB_33      0.05521
_diffrn_orient_matrix_type       'Sparks (1982)'

_refine_ls_structure_factor_coef Fsqd
_refine_ls_matrix_type           full
_refine_ls_weighting_scheme      calc
_refine_ls_weighting_details     
'w=1/[\s^2^(Fo^2^)+(0.1307P)^2^+3.4646P] where P=(Fo^2^+2Fc^2^)/3'
_atom_sites_solution_primary     ?
_atom_sites_solution_secondary   ?
_atom_sites_solution_hydrogens   geom
_refine_ls_hydrogen_treatment    constr
_refine_ls_extinction_method     none
_refine_ls_extinction_coef       .
_refine_ls_number_reflns         13023
_refine_ls_number_parameters     580
_refine_ls_number_restraints     403
_refine_ls_R_factor_all          0.0902
_refine_ls_R_factor_gt           0.0767
_refine_ls_wR_factor_ref         0.2351
_refine_ls_wR_factor_gt          0.2215
_refine_ls_goodness_of_fit_ref   1.050
_refine_ls_restrained_S_all      1.201
_refine_ls_shift/su_max          0.001
_refine_ls_shift/su_mean         0.000

loop_
_atom_site_label
_atom_site_type_symbol
_atom_site_fract_x
_atom_site_fract_y
_atom_site_fract_z
_atom_site_U_iso_or_equiv
_atom_site_adp_type
_atom_site_occupancy
_atom_site_site_symmetry_order
_atom_site_calc_flag
_atom_site_refinement_flags_posn
_atom_site_refinement_flags_adp
_atom_site_refinement_flags_occupancy
_atom_site_disorder_assembly
_atom_site_disorder_group
Fe1 Fe 0.42461(2) 0.26480(2) 0.60308(2) 0.02564(11) Uani 1 1 d . . . . .
O1 O 0.2767(3) 0.34204(19) 0.9567(3) 0.0954(12) Uani 1 1 d . . . . .
O2 O 0.5041(3) 0.17642(12) 0.3220(2) 0.0670(7) Uani 1 1 d . . . . .
O3 O 0.6623(3) 0.12396(15) 0.9215(3) 0.0771(9) Uani 1 1 d D . . . .
N1 N 0.36235(19) 0.23793(12) 0.77260(17) 0.0392(5) Uani 1 1 d . . . . .
H1 H 0.3693 0.1979 0.7762 0.047 Uiso 1 1 calc R U . . .
N2 N 0.37990(17) 0.27334(11) 0.70939(15) 0.0337(4) Uani 1 1 d . . . . .
N3 N 0.40041(16) 0.35270(10) 0.59997(15) 0.0319(4) Uani 1 1 d . . . . .
N4 N 0.45707(16) 0.28944(10) 0.49630(15) 0.0326(4) Uani 1 1 d . . . . .
N5 N 0.48587(18) 0.26079(11) 0.43342(16) 0.0351(4) Uani 1 1 d . . . . .
H5 H 0.4963 0.2211 0.4331 0.042 Uiso 1 1 calc R U . . .
N6 N 0.64639(18) 0.30726(13) 0.73138(17) 0.0417(5) Uani 1 1 d . . . . .
H6 H 0.6355 0.3469 0.7308 0.050 Uiso 1 1 calc R U . . .
N7 N 0.57285(17) 0.26497(10) 0.68834(15) 0.0331(4) Uani 1 1 d . . . . .
N8 N 0.45596(18) 0.17765(10) 0.60698(15) 0.0330(4) Uani 1 1 d . . . . .
N9 N 0.28810(17) 0.23125(10) 0.51786(15) 0.0325(4) Uani 1 1 d . . . . .
N10 N 0.19169(18) 0.25247(14) 0.47045(17) 0.0413(5) Uani 1 1 d . . . . .
H10 H 0.1741 0.2913 0.4652 0.050 Uiso 1 1 calc R U . . .
C1 C 0.2490(7) 0.3805(4) 1.0188(6) 0.138(3) Uani 1 1 d . . . . .
H1A H 0.2246 0.4202 0.9886 0.208 Uiso 1 1 calc R U . . .
H1B H 0.3092 0.3866 1.0784 0.208 Uiso 1 1 calc R U . . .
H1C H 0.1946 0.3605 1.0314 0.208 Uiso 1 1 calc R U . . .
C2 C 0.2810(3) 0.2799(3) 0.9695(3) 0.0690(11) Uani 1 1 d . . . . .
C3 C 0.2580(4) 0.2509(3) 1.0392(3) 0.0858(16) Uani 1 1 d . . . . .
H3A H 0.2409 0.2748 1.0818 0.103 Uiso 1 1 calc R U . . .
C4 C 0.2602(4) 0.1882(3) 1.0461(3) 0.0881(17) Uani 1 1 d . . . . .
H4A H 0.2446 0.1693 1.0936 0.106 Uiso 1 1 calc R U . . .
C5 C 0.2846(4) 0.1520(3) 0.9851(4) 0.0831(14) Uani 1 1 d . . . . .
H5A H 0.2847 0.1086 0.9894 0.100 Uiso 1 1 calc R U . . .
C6 C 0.3095(4) 0.1812(2) 0.9164(3) 0.0675(10) Uani 1 1 d . . . . .
H6A H 0.3281 0.1567 0.8755 0.081 Uiso 1 1 calc R U . . .
C7 C 0.3079(3) 0.2446(2) 0.9061(2) 0.0536(8) Uani 1 1 d . . . . .
C8 C 0.3317(2) 0.27335(16) 0.8316(2) 0.0450(7) Uani 1 1 d . . . . .
C9 C 0.3311(2) 0.33372(17) 0.8039(2) 0.0478(7) Uani 1 1 d . . . . .
H9A H 0.3146 0.3689 0.8308 0.057 Uiso 1 1 calc R U . . .
C10 C 0.3600(2) 0.33215(14) 0.7270(2) 0.0384(5) Uani 1 1 d . . . . .
C11 C 0.3718(2) 0.37848(13) 0.6646(2) 0.0382(5) Uani 1 1 d . . . . .
C12 C 0.3560(3) 0.44185(15) 0.6649(3) 0.0508(7) Uani 1 1 d . . . . .
H12A H 0.3358 0.4601 0.7101 0.061 Uiso 1 1 calc R U . . .
C13 C 0.3709(3) 0.47776(14) 0.5960(3) 0.0542(8) Uani 1 1 d . . . . .
H13A H 0.3607 0.5208 0.5949 0.065 Uiso 1 1 calc R U . . .
C14 C 0.4000(2) 0.45133(13) 0.5303(3) 0.0475(7) Uani 1 1 d . . . . .
H14A H 0.4088 0.4755 0.4834 0.057 Uiso 1 1 calc R U . . .
C15 C 0.4163(2) 0.38784(12) 0.5345(2) 0.0364(5) Uani 1 1 d . . . . .
C16 C 0.4489(2) 0.34940(12) 0.47357(18) 0.0354(5) Uani 1 1 d . . . . .
C17 C 0.4736(2) 0.35872(14) 0.3951(2) 0.0410(6) Uani 1 1 d . . . . .
H17A H 0.4743 0.3966 0.3653 0.049 Uiso 1 1 calc R U . . .
C18 C 0.4967(2) 0.30108(14) 0.37072(19) 0.0387(5) Uani 1 1 d . . . . .
C19 C 0.5250(2) 0.28064(17) 0.2931(2) 0.0458(6) Uani 1 1 d . . . . .
C20 C 0.5496(4) 0.3267(2) 0.2411(3) 0.0662(10) Uani 1 1 d . . . . .
H20A H 0.5481 0.3686 0.2569 0.079 Uiso 1 1 calc R U . . .
C21 C 0.5760(5) 0.3104(3) 0.1662(3) 0.0858(15) Uani 1 1 d . . . . .
H21A H 0.5929 0.3412 0.1318 0.103 Uiso 1 1 calc R U . . .
C22 C 0.5770(5) 0.2487(3) 0.1432(4) 0.0870(15) Uani 1 1 d . . . . .
H22A H 0.5934 0.2375 0.0920 0.104 Uiso 1 1 calc R U . . .
C23 C 0.5541(4) 0.2033(3) 0.1948(3) 0.0776(13) Uani 1 1 d . . . . .
H23A H 0.5562 0.1613 0.1796 0.093 Uiso 1 1 calc R U . . .
C24 C 0.5282(3) 0.21984(19) 0.2686(3) 0.0533(8) Uani 1 1 d . . . . .
C25 C 0.5008(6) 0.1130(2) 0.2941(5) 0.111(2) Uani 1 1 d . . . . .
H25A H 0.4749 0.0877 0.3316 0.167 Uiso 1 1 calc R U . . .
H25B H 0.5699 0.0994 0.3046 0.167 Uiso 1 1 calc R U . . .
H25C H 0.4552 0.1089 0.2270 0.167 Uiso 1 1 calc R U . . .
C26 C 0.7398(2) 0.2800(2) 0.7757(2) 0.0543(8) Uani 1 1 d . . . . .
H26A H 0.8027 0.3004 0.8108 0.065 Uiso 1 1 calc R U . . .
C27 C 0.7274(2) 0.2185(2) 0.7612(2) 0.0517(8) Uani 1 1 d . . . . .
H27A H 0.7790 0.1879 0.7837 0.062 Uiso 1 1 calc R U . . .
C28 C 0.6211(2) 0.20991(15) 0.70524(19) 0.0389(6) Uani 1 1 d . . . . .
C29 C 0.5541(2) 0.15854(13) 0.6581(2) 0.0400(6) Uani 1 1 d . . . . .
C30 C 0.5812(3) 0.09726(16) 0.6575(3) 0.0579(9) Uani 1 1 d . . . . .
H30A H 0.6497 0.0840 0.6929 0.069 Uiso 1 1 calc R U . . .
C31 C 0.5049(4) 0.05557(15) 0.6035(3) 0.0674(11) Uani 1 1 d . . . . .
H31A H 0.5219 0.0136 0.6023 0.081 Uiso 1 1 calc R U . . .
C32 C 0.4044(3) 0.07521(15) 0.5516(3) 0.0573(9) Uani 1 1 d . . . . .
H32A H 0.3528 0.0472 0.5144 0.069 Uiso 1 1 calc R U . . .
C33 C 0.3814(2) 0.13757(12) 0.55577(19) 0.0393(6) Uani 1 1 d . . . . .
C34 C 0.2824(2) 0.16915(13) 0.50810(18) 0.0387(5) Uani 1 1 d . . . . .
C35 C 0.1797(3) 0.15127(18) 0.4544(2) 0.0522(8) Uani 1 1 d . . . . .
H35A H 0.1539 0.1109 0.4375 0.063 Uiso 1 1 calc R U . . .
C36 C 0.1256(2) 0.2051(2) 0.4320(2) 0.0530(8) Uani 1 1 d . . . . .
H36A H 0.0538 0.2088 0.3956 0.064 Uiso 1 1 calc R U . . .
C37 C 0.6190(3) 0.08181(17) 0.9396(3) 0.0581(8) Uani 1 1 d D . . . .
C38 C 0.6161(4) 0.0200(2) 0.8965(4) 0.0811(13) Uani 1 1 d D . . . .
H38A H 0.6661 0.0187 0.8683 0.122 Uiso 1 1 calc R U . . .
H38B H 0.5472 0.0123 0.8474 0.122 Uiso 1 1 calc R U . . .
H38C H 0.6332 -0.0116 0.9454 0.122 Uiso 1 1 calc R U . . .
C39 C 0.5653(5) 0.0886(3) 1.0035(4) 0.0970(17) Uani 1 1 d D . . . .
H39A H 0.5743 0.1304 1.0283 0.146 Uiso 1 1 calc R U . . .
H39B H 0.5943 0.0595 1.0560 0.146 Uiso 1 1 calc R U . . .
H39C H 0.4920 0.0801 0.9682 0.146 Uiso 1 1 calc R U . . .
O4 O -0.0351(14) 0.0709(7) 0.4516(12) 0.148(6) Uiso 0.35 1 d D . P A -1
C40 C -0.0145(13) 0.0198(7) 0.4804(10) 0.084(4) Uiso 0.35 1 d D . P A -1
C41 C 0.035(2) -0.0207(12) 0.4340(18) 0.129(10) Uiso 0.35 1 d D . P A -1
H41A H 0.0475 -0.0611 0.4643 0.193 Uiso 0.35 1 calc R U P A -1
H41B H -0.0108 -0.0251 0.3670 0.193 Uiso 0.35 1 calc R U P A -1
H41C H 0.0999 -0.0027 0.4403 0.193 Uiso 0.35 1 calc R U P A -1
C42 C -0.010(2) -0.0009(15) 0.5734(14) 0.127(8) Uiso 0.35 1 d D . P A -1
H42A H 0.0083 -0.0445 0.5823 0.190 Uiso 0.35 1 calc R U P A -1
H42B H 0.0418 0.0230 0.6241 0.190 Uiso 0.35 1 calc R U P A -1
H42C H -0.0772 0.0050 0.5750 0.190 Uiso 0.35 1 calc R U P A -1
Cl1_1 Cl 0.69667(15) 0.4664(2) 0.7453(2) 0.0535(5) Uiso 0.532(6) 1 d D . P B 1
O1_1 O 0.6133(4) 0.4344(3) 0.7618(5) 0.0592(16) Uiso 0.532(6) 1 d D . P B 1
O2_1 O 0.7873(5) 0.4607(4) 0.8294(5) 0.097(2) Uiso 0.532(6) 1 d D . P B 1
O3_1 O 0.6652(6) 0.5313(3) 0.7330(6) 0.097(2) Uiso 0.532(6) 1 d D . P B 1
O4_1 O 0.7020(8) 0.4452(4) 0.6623(5) 0.134(4) Uiso 0.532(6) 1 d D . P B 1
Cl1_2 Cl 0.69172(15) 0.4747(2) 0.7661(2) 0.0451(5) Uiso 0.468(6) 1 d D . P B 2
O1_2 O 0.6077(5) 0.4326(4) 0.7333(6) 0.082(3) Uiso 0.468(6) 1 d D . P B 2
O2_2 O 0.7213(7) 0.4996(4) 0.8575(5) 0.118(3) Uiso 0.468(6) 1 d D . P B 2
O3_2 O 0.6839(7) 0.5196(4) 0.6964(6) 0.105(3) Uiso 0.468(6) 1 d D . P B 2
O4_2 O 0.7835(6) 0.4365(4) 0.7810(7) 0.106(3) Uiso 0.468(6) 1 d D . P B 2
Cl1_3 Cl 0.3052(2) 0.05085(11) 0.7327(2) 0.0534(6) Uiso 0.502(9) 1 d D . P C 1
O1_3 O 0.2565(7) 0.0589(4) 0.7979(6) 0.105(3) Uiso 0.502(9) 1 d D . P C 1
O2_3 O 0.3678(6) -0.0028(3) 0.7627(7) 0.107(3) Uiso 0.502(9) 1 d D . P C 1
O3_3 O 0.2332(7) 0.0510(5) 0.6379(5) 0.130(4) Uiso 0.502(9) 1 d D . P C 1
O4_3 O 0.3674(5) 0.1048(3) 0.7441(5) 0.0615(18) Uiso 0.502(9) 1 d D . P C 1
Cl1_4 Cl 0.3221(3) 0.05216(12) 0.7553(3) 0.0602(7) Uiso 0.498(9) 1 d D . P C 2
O1_4 O 0.3251(8) 0.0378(4) 0.8464(5) 0.107(3) Uiso 0.498(9) 1 d D . P C 2
O2_4 O 0.3504(7) 0.0001(4) 0.7142(7) 0.108(3) Uiso 0.498(9) 1 d D . P C 2
O3_4 O 0.2175(5) 0.0676(5) 0.6961(8) 0.143(5) Uiso 0.498(9) 1 d D . P C 2
O4_4 O 0.3938(5) 0.1014(3) 0.7666(5) 0.0579(17) Uiso 0.498(9) 1 d D . P C 2

loop_
_atom_site_aniso_label
_atom_site_aniso_U_11
_atom_site_aniso_U_22
_atom_site_aniso_U_33
_atom_site_aniso_U_23
_atom_site_aniso_U_13
_atom_site_aniso_U_12
Fe1 0.02641(17) 0.02517(17) 0.02610(18) -0.00073(11) 0.01161(13) 0.00150(11)
O1 0.133(3) 0.097(3) 0.097(3) -0.031(2) 0.088(3) -0.012(2)
O2 0.097(2) 0.0465(13) 0.0851(19) -0.0100(13) 0.0650(18) -0.0067(13)
O3 0.0769(19) 0.0633(17) 0.090(2) -0.0025(16) 0.0339(17) -0.0196(15)
N1 0.0396(11) 0.0484(13) 0.0330(11) 0.0016(9) 0.0183(9) -0.0021(9)
N2 0.0331(10) 0.0403(11) 0.0309(10) -0.0025(8) 0.0162(8) 0.0001(8)
N3 0.0297(9) 0.0278(9) 0.0357(10) -0.0034(7) 0.0108(8) 0.0019(7)
N4 0.0332(9) 0.0358(10) 0.0309(9) 0.0000(8) 0.0154(8) -0.0003(8)
N5 0.0362(10) 0.0388(11) 0.0330(10) -0.0010(8) 0.0171(9) 0.0004(8)
N6 0.0346(10) 0.0539(14) 0.0346(11) -0.0060(10) 0.0121(9) -0.0092(10)
N7 0.0295(9) 0.0389(11) 0.0295(9) 0.0007(8) 0.0109(8) 0.0006(8)
N8 0.0399(10) 0.0280(9) 0.0337(10) 0.0016(8) 0.0178(8) 0.0036(8)
N9 0.0303(9) 0.0375(11) 0.0294(9) -0.0006(8) 0.0120(8) -0.0019(8)
N10 0.0307(10) 0.0564(14) 0.0354(11) -0.0015(10) 0.0123(9) 0.0038(10)
C1 0.191(8) 0.144(6) 0.137(6) -0.069(5) 0.124(6) -0.021(6)
C2 0.064(2) 0.102(3) 0.054(2) -0.017(2) 0.0372(18) -0.010(2)
C3 0.082(3) 0.138(5) 0.058(2) -0.017(3) 0.050(2) -0.018(3)
C4 0.074(3) 0.149(5) 0.055(2) 0.021(3) 0.041(2) -0.004(3)
C5 0.084(3) 0.108(4) 0.071(3) 0.023(3) 0.045(2) 0.002(3)
C6 0.078(3) 0.080(3) 0.058(2) 0.0068(19) 0.042(2) 0.004(2)
C7 0.0460(16) 0.079(2) 0.0427(16) -0.0038(15) 0.0249(14) -0.0049(16)
C8 0.0383(13) 0.0642(19) 0.0373(13) -0.0091(12) 0.0203(11) -0.0025(12)
C9 0.0456(15) 0.0599(18) 0.0449(15) -0.0156(13) 0.0257(13) -0.0006(13)
C10 0.0339(11) 0.0464(14) 0.0380(12) -0.0114(11) 0.0178(10) -0.0006(10)
C11 0.0337(11) 0.0368(12) 0.0428(13) -0.0087(10) 0.0143(10) 0.0014(10)
C12 0.0486(15) 0.0403(15) 0.0623(19) -0.0145(13) 0.0216(14) 0.0053(12)
C13 0.0536(17) 0.0295(13) 0.072(2) -0.0043(13) 0.0178(16) 0.0037(12)
C14 0.0464(15) 0.0297(12) 0.0584(18) 0.0051(12) 0.0135(13) -0.0004(11)
C15 0.0335(11) 0.0294(11) 0.0410(13) 0.0019(9) 0.0100(10) -0.0019(9)
C16 0.0335(11) 0.0368(12) 0.0333(11) 0.0031(9) 0.0113(9) -0.0041(9)
C17 0.0393(13) 0.0431(14) 0.0382(13) 0.0080(11) 0.0135(11) -0.0077(11)
C18 0.0361(12) 0.0453(14) 0.0362(12) 0.0023(10) 0.0163(10) -0.0053(10)
C19 0.0448(14) 0.0580(17) 0.0396(14) -0.0026(12) 0.0224(12) -0.0101(13)
C20 0.082(3) 0.078(3) 0.0511(19) 0.0031(18) 0.0401(19) -0.014(2)
C21 0.109(4) 0.106(4) 0.067(3) 0.008(3) 0.061(3) -0.012(3)
C22 0.105(4) 0.118(4) 0.068(3) -0.014(3) 0.064(3) -0.012(3)
C23 0.088(3) 0.089(3) 0.077(3) -0.024(2) 0.056(3) -0.009(3)
C24 0.0559(18) 0.064(2) 0.0501(17) -0.0041(15) 0.0322(15) -0.0017(16)
C25 0.191(7) 0.050(2) 0.151(6) -0.018(3) 0.129(6) -0.010(3)
C26 0.0325(13) 0.086(3) 0.0393(15) 0.0044(15) 0.0097(11) -0.0073(15)
C27 0.0307(12) 0.082(2) 0.0401(14) 0.0136(15) 0.0122(11) 0.0130(14)
C28 0.0342(11) 0.0504(15) 0.0337(12) 0.0094(11) 0.0157(10) 0.0103(11)
C29 0.0454(14) 0.0361(13) 0.0412(13) 0.0076(10) 0.0207(11) 0.0125(11)
C30 0.071(2) 0.0412(16) 0.063(2) 0.0132(14) 0.0288(18) 0.0245(15)
C31 0.102(3) 0.0299(14) 0.073(2) 0.0053(15) 0.039(2) 0.0181(17)
C32 0.085(3) 0.0304(13) 0.0568(19) -0.0034(13) 0.0296(18) -0.0021(14)
C33 0.0560(15) 0.0288(11) 0.0346(12) -0.0008(9) 0.0201(12) -0.0016(10)
C34 0.0445(13) 0.0408(13) 0.0310(11) -0.0048(10) 0.0158(10) -0.0105(11)
C35 0.0524(17) 0.0596(19) 0.0429(15) -0.0133(14) 0.0178(13) -0.0230(15)
C36 0.0346(13) 0.080(2) 0.0397(15) -0.0107(15) 0.0103(12) -0.0124(14)
C37 0.0543(18) 0.0523(19) 0.063(2) 0.0006(16) 0.0188(16) -0.0045(15)
C38 0.075(3) 0.058(2) 0.105(4) -0.010(2) 0.031(3) -0.003(2)
C39 0.120(5) 0.096(4) 0.101(4) -0.007(3) 0.071(4) -0.002(3)

_geom_special_details            
;
 All esds (except the esd in the dihedral angle between two l.s. planes)
 are estimated using the full covariance matrix.  The cell esds are taken
 into account individually in the estimation of esds in distances, angles
 and torsion angles; correlations between esds in cell parameters are only
 used when they are defined by crystal symmetry.  An approximate (isotropic)
 treatment of cell esds is used for estimating esds involving l.s. planes.
;

loop_
_geom_bond_atom_site_label_1
_geom_bond_atom_site_label_2
_geom_bond_distance
_geom_bond_site_symmetry_2
_geom_bond_publ_flag
Fe1 N3 1.927(2) . ?
Fe1 N8 1.930(2) . ?
Fe1 N4 1.954(2) . ?
Fe1 N7 1.964(2) . ?
Fe1 N9 1.973(2) . ?
Fe1 N2 1.991(2) . ?
O1 C2 1.355(6) . ?
O1 C1 1.437(6) . ?
O2 C24 1.380(4) . ?
O2 C25 1.432(5) . ?
O3 C37 1.193(5) . ?
N1 N2 1.339(3) . ?
N1 C8 1.386(4) . ?
N1 H1 0.8700 . ?
N2 C10 1.353(4) . ?
N3 C11 1.340(3) . ?
N3 C15 1.353(3) . ?
N4 C16 1.335(3) . ?
N4 N5 1.346(3) . ?
N5 C18 1.354(3) . ?
N5 H5 0.8700 . ?
N6 N7 1.338(3) . ?
N6 C26 1.348(4) . ?
N6 H6 0.8700 . ?
N7 C28 1.343(4) . ?
N8 C33 1.341(4) . ?
N8 C29 1.349(3) . ?
N9 N10 1.336(3) . ?
N9 C34 1.349(4) . ?
N10 C36 1.348(4) . ?
N10 H10 0.8700 . ?
C1 H1A 0.9700 . ?
C1 H1B 0.9700 . ?
C1 H1C 0.9700 . ?
C2 C3 1.391(6) . ?
C2 C7 1.409(5) . ?
C3 C4 1.358(8) . ?
C3 H3A 0.9400 . ?
C4 C5 1.373(8) . ?
C4 H4A 0.9400 . ?
C5 C6 1.395(6) . ?
C5 H5A 0.9400 . ?
C6 C7 1.378(6) . ?
C6 H6A 0.9400 . ?
C7 C8 1.461(5) . ?
C8 C9 1.372(5) . ?
C9 C10 1.403(4) . ?
C9 H9A 0.9400 . ?
C10 C11 1.443(4) . ?
C11 C12 1.388(4) . ?
C12 C13 1.399(5) . ?
C12 H12A 0.9400 . ?
C13 C14 1.364(5) . ?
C13 H13A 0.9400 . ?
C14 C15 1.389(4) . ?
C14 H14A 0.9400 . ?
C15 C16 1.462(4) . ?
C16 C17 1.402(4) . ?
C17 C18 1.379(4) . ?
C17 H17A 0.9400 . ?
C18 C19 1.475(4) . ?
C19 C24 1.373(5) . ?
C19 C20 1.408(5) . ?
C20 C21 1.395(6) . ?
C20 H20A 0.9400 . ?
C21 C22 1.382(8) . ?
C21 H21A 0.9400 . ?
C22 C23 1.384(7) . ?
C22 H22A 0.9400 . ?
C23 C24 1.376(5) . ?
C23 H23A 0.9400 . ?
C25 H25A 0.9700 . ?
C25 H25B 0.9700 . ?
C25 H25C 0.9700 . ?
C26 C27 1.346(6) . ?
C26 H26A 0.9400 . ?
C27 C28 1.405(4) . ?
C27 H27A 0.9400 . ?
C28 C29 1.446(4) . ?
C29 C30 1.380(4) . ?
C30 C31 1.389(6) . ?
C30 H30A 0.9400 . ?
C31 C32 1.381(6) . ?
C31 H31A 0.9400 . ?
C32 C33 1.394(4) . ?
C32 H32A 0.9400 . ?
C33 C34 1.457(4) . ?
C34 C35 1.399(4) . ?
C35 C36 1.357(6) . ?
C35 H35A 0.9400 . ?
C36 H36A 0.9400 . ?
C37 C39 1.478(5) . ?
C37 C38 1.485(5) . ?
C38 H38A 0.9700 . ?
C38 H38B 0.9700 . ?
C38 H38C 0.9700 . ?
C39 H39A 0.9700 . ?
C39 H39B 0.9700 . ?
C39 H39C 0.9700 . ?
O4 C40 1.181(10) . ?
C40 C41 1.474(9) . ?
C40 C42 1.475(9) . ?
C41 H41A 0.9700 . ?
C41 H41B 0.9700 . ?
C41 H41C 0.9700 . ?
C42 H42A 0.9700 . ?
C42 H42B 0.9700 . ?
C42 H42C 0.9700 . ?
Cl1_1 O4_1 1.388(6) . ?
Cl1_1 O2_1 1.402(5) . ?
Cl1_1 O3_1 1.461(5) . ?
Cl1_1 O1_1 1.478(5) . ?
Cl1_2 O2_2 1.398(6) . ?
Cl1_2 O1_2 1.416(5) . ?
Cl1_2 O3_2 1.417(6) . ?
Cl1_2 O4_2 1.477(6) . ?
Cl1_3 O3_3 1.393(6) . ?
Cl1_3 O2_3 1.417(6) . ?
Cl1_3 O4_3 1.428(5) . ?
Cl1_3 O1_3 1.442(6) . ?
Cl1_4 O1_4 1.419(6) . ?
Cl1_4 O3_4 1.423(6) . ?
Cl1_4 O2_4 1.426(6) . ?
Cl1_4 O4_4 1.431(5) . ?

loop_
_geom_angle_atom_site_label_1
_geom_angle_atom_site_label_2
_geom_angle_atom_site_label_3
_geom_angle
_geom_angle_site_symmetry_1
_geom_angle_site_symmetry_3
_geom_angle_publ_flag
N3 Fe1 N8 177.09(9) . . ?
N3 Fe1 N4 79.14(9) . . ?
N8 Fe1 N4 99.28(9) . . ?
N3 Fe1 N7 98.34(9) . . ?
N8 Fe1 N7 79.18(9) . . ?
N4 Fe1 N7 90.23(9) . . ?
N3 Fe1 N9 103.31(9) . . ?
N8 Fe1 N9 79.15(9) . . ?
N4 Fe1 N9 92.69(9) . . ?
N7 Fe1 N9 158.32(9) . . ?
N3 Fe1 N2 79.37(10) . . ?
N8 Fe1 N2 102.23(9) . . ?
N4 Fe1 N2 158.49(10) . . ?
N7 Fe1 N2 93.75(9) . . ?
N9 Fe1 N2 91.36(9) . . ?
C2 O1 C1 118.9(5) . . ?
C24 O2 C25 117.2(3) . . ?
N2 N1 C8 111.2(3) . . ?
N2 N1 H1 124.4 . . ?
C8 N1 H1 124.4 . . ?
N1 N2 C10 106.0(2) . . ?
N1 N2 Fe1 139.55(19) . . ?
C10 N2 Fe1 114.46(19) . . ?
C11 N3 C15 120.9(2) . . ?
C11 N3 Fe1 119.76(19) . . ?
C15 N3 Fe1 119.29(18) . . ?
C16 N4 N5 106.1(2) . . ?
C16 N4 Fe1 117.40(18) . . ?
N5 N4 Fe1 136.49(18) . . ?
N4 N5 C18 111.9(2) . . ?
N4 N5 H5 124.1 . . ?
C18 N5 H5 124.1 . . ?
N7 N6 C26 110.7(3) . . ?
N7 N6 H6 124.7 . . ?
C26 N6 H6 124.7 . . ?
N6 N7 C28 106.2(2) . . ?
N6 N7 Fe1 137.01(19) . . ?
C28 N7 Fe1 116.51(19) . . ?
C33 N8 C29 121.1(2) . . ?
C33 N8 Fe1 119.78(19) . . ?
C29 N8 Fe1 119.03(19) . . ?
N10 N9 C34 106.2(2) . . ?
N10 N9 Fe1 137.52(19) . . ?
C34 N9 Fe1 115.92(18) . . ?
N9 N10 C36 110.3(3) . . ?
N9 N10 H10 124.8 . . ?
C36 N10 H10 124.8 . . ?
O1 C1 H1A 109.5 . . ?
O1 C1 H1B 109.5 . . ?
H1A C1 H1B 109.5 . . ?
O1 C1 H1C 109.5 . . ?
H1A C1 H1C 109.5 . . ?
H1B C1 H1C 109.5 . . ?
O1 C2 C3 123.3(4) . . ?
O1 C2 C7 116.3(4) . . ?
C3 C2 C7 120.4(5) . . ?
C4 C3 C2 120.3(5) . . ?
C4 C3 H3A 119.9 . . ?
C2 C3 H3A 119.9 . . ?
C3 C4 C5 121.3(4) . . ?
C3 C4 H4A 119.3 . . ?
C5 C4 H4A 119.3 . . ?
C4 C5 C6 118.2(5) . . ?
C4 C5 H5A 120.9 . . ?
C6 C5 H5A 120.9 . . ?
C7 C6 C5 122.7(4) . . ?
C7 C6 H6A 118.6 . . ?
C5 C6 H6A 118.6 . . ?
C6 C7 C2 117.0(4) . . ?
C6 C7 C8 121.0(3) . . ?
C2 C7 C8 122.0(4) . . ?
C9 C8 N1 106.6(3) . . ?
C9 C8 C7 132.4(3) . . ?
N1 C8 C7 121.0(3) . . ?
C8 C9 C10 105.8(3) . . ?
C8 C9 H9A 127.1 . . ?
C10 C9 H9A 127.1 . . ?
N2 C10 C9 110.4(3) . . ?
N2 C10 C11 115.4(2) . . ?
C9 C10 C11 134.2(3) . . ?
N3 C11 C12 120.7(3) . . ?
N3 C11 C10 111.0(2) . . ?
C12 C11 C10 128.3(3) . . ?
C11 C12 C13 118.0(3) . . ?
C11 C12 H12A 121.0 . . ?
C13 C12 H12A 121.0 . . ?
C14 C13 C12 121.0(3) . . ?
C14 C13 H13A 119.5 . . ?
C12 C13 H13A 119.5 . . ?
C13 C14 C15 118.4(3) . . ?
C13 C14 H14A 120.8 . . ?
C15 C14 H14A 120.8 . . ?
N3 C15 C14 120.9(3) . . ?
N3 C15 C16 110.6(2) . . ?
C14 C15 C16 128.5(3) . . ?
N4 C16 C17 109.9(3) . . ?
N4 C16 C15 113.5(2) . . ?
C17 C16 C15 136.6(3) . . ?
C18 C17 C16 106.0(2) . . ?
C18 C17 H17A 127.0 . . ?
C16 C17 H17A 127.0 . . ?
N5 C18 C17 106.1(2) . . ?
N5 C18 C19 122.2(3) . . ?
C17 C18 C19 131.7(3) . . ?
C24 C19 C20 118.5(3) . . ?
C24 C19 C18 124.0(3) . . ?
C20 C19 C18 117.5(3) . . ?
C21 C20 C19 120.3(4) . . ?
C21 C20 H20A 119.9 . . ?
C19 C20 H20A 119.9 . . ?
C22 C21 C20 119.3(4) . . ?
C22 C21 H21A 120.3 . . ?
C20 C21 H21A 120.3 . . ?
C21 C22 C23 120.5(4) . . ?
C21 C22 H22A 119.7 . . ?
C23 C22 H22A 119.7 . . ?
C24 C23 C22 119.6(5) . . ?
C24 C23 H23A 120.2 . . ?
C22 C23 H23A 120.2 . . ?
C19 C24 C23 121.7(4) . . ?
C19 C24 O2 116.3(3) . . ?
C23 C24 O2 122.0(4) . . ?
O2 C25 H25A 109.5 . . ?
O2 C25 H25B 109.5 . . ?
H25A C25 H25B 109.5 . . ?
O2 C25 H25C 109.5 . . ?
H25A C25 H25C 109.5 . . ?
H25B C25 H25C 109.5 . . ?
C27 C26 N6 108.3(3) . . ?
C27 C26 H26A 125.8 . . ?
N6 C26 H26A 125.8 . . ?
C26 C27 C28 105.4(3) . . ?
C26 C27 H27A 127.3 . . ?
C28 C27 H27A 127.3 . . ?
N7 C28 C27 109.4(3) . . ?
N7 C28 C29 114.0(2) . . ?
C27 C28 C29 136.5(3) . . ?
N8 C29 C30 120.8(3) . . ?
N8 C29 C28 111.3(2) . . ?
C30 C29 C28 127.8(3) . . ?
C29 C30 C31 118.5(3) . . ?
C29 C30 H30A 120.8 . . ?
C31 C30 H30A 120.8 . . ?
C32 C31 C30 120.6(3) . . ?
C32 C31 H31A 119.7 . . ?
C30 C31 H31A 119.7 . . ?
C31 C32 C33 118.4(3) . . ?
C31 C32 H32A 120.8 . . ?
C33 C32 H32A 120.8 . . ?
N8 C33 C32 120.6(3) . . ?
N8 C33 C34 110.8(2) . . ?
C32 C33 C34 128.6(3) . . ?
N9 C34 C35 109.9(3) . . ?
N9 C34 C33 114.1(2) . . ?
C35 C34 C33 136.0(3) . . ?
C36 C35 C34 104.7(3) . . ?
C36 C35 H35A 127.7 . . ?
C34 C35 H35A 127.7 . . ?
N10 C36 C35 108.8(3) . . ?
N10 C36 H36A 125.6 . . ?
C35 C36 H36A 125.6 . . ?
O3 C37 C39 122.3(4) . . ?
O3 C37 C38 120.3(4) . . ?
C39 C37 C38 117.3(4) . . ?
C37 C38 H38A 109.5 . . ?
C37 C38 H38B 109.5 . . ?
H38A C38 H38B 109.5 . . ?
C37 C38 H38C 109.5 . . ?
H38A C38 H38C 109.5 . . ?
H38B C38 H38C 109.5 . . ?
C37 C39 H39A 109.5 . . ?
C37 C39 H39B 109.5 . . ?
H39A C39 H39B 109.5 . . ?
C37 C39 H39C 109.5 . . ?
H39A C39 H39C 109.5 . . ?
H39B C39 H39C 109.5 . . ?
O4 C40 C41 117.8(17) . . ?
O4 C40 C42 124(2) . . ?
C41 C40 C42 116.7(17) . . ?
C40 C41 H41A 109.5 . . ?
C40 C41 H41B 109.5 . . ?
H41A C41 H41B 109.5 . . ?
C40 C41 H41C 109.5 . . ?
H41A C41 H41C 109.5 . . ?
H41B C41 H41C 109.5 . . ?
C40 C42 H42A 109.5 . . ?
C40 C42 H42B 109.5 . . ?
H42A C42 H42B 109.5 . . ?
C40 C42 H42C 109.5 . . ?
H42A C42 H42C 109.5 . . ?
H42B C42 H42C 109.5 . . ?
O4_1 Cl1_1 O2_1 116.3(5) . . ?
O4_1 Cl1_1 O3_1 109.1(5) . . ?
O2_1 Cl1_1 O3_1 108.6(5) . . ?
O4_1 Cl1_1 O1_1 110.7(5) . . ?
O2_1 Cl1_1 O1_1 107.0(4) . . ?
O3_1 Cl1_1 O1_1 104.4(4) . . ?
O2_2 Cl1_2 O1_2 117.7(6) . . ?
O2_2 Cl1_2 O3_2 113.3(6) . . ?
O1_2 Cl1_2 O3_2 112.2(5) . . ?
O2_2 Cl1_2 O4_2 100.3(5) . . ?
O1_2 Cl1_2 O4_2 104.6(5) . . ?
O3_2 Cl1_2 O4_2 106.8(5) . . ?
O3_3 Cl1_3 O2_3 115.6(6) . . ?
O3_3 Cl1_3 O4_3 106.0(5) . . ?
O2_3 Cl1_3 O4_3 110.9(5) . . ?
O3_3 Cl1_3 O1_3 112.0(5) . . ?
O2_3 Cl1_3 O1_3 106.7(5) . . ?
O4_3 Cl1_3 O1_3 105.3(4) . . ?
O1_4 Cl1_4 O3_4 106.4(6) . . ?
O1_4 Cl1_4 O2_4 111.5(5) . . ?
O3_4 Cl1_4 O2_4 108.1(6) . . ?
O1_4 Cl1_4 O4_4 108.1(5) . . ?
O3_4 Cl1_4 O4_4 113.7(5) . . ?
O2_4 Cl1_4 O4_4 109.0(5) . . ?

loop_
_geom_hbond_atom_site_label_D
_geom_hbond_atom_site_label_H
_geom_hbond_atom_site_label_A
_geom_hbond_distance_DH
_geom_hbond_distance_HA
_geom_hbond_distance_DA
_geom_hbond_angle_DHA
_geom_hbond_site_symmetry_A
N1 H1 O4_4 0.87 2.13 2.990(6) 170.8 .
N1 H1 O4_3 0.87 2.07 2.915(6) 164.1 .
N5 H5 O2 0.87 2.01 2.587(3) 123.3 .
N6 H6 O1_2 0.87 1.90 2.767(9) 177.1 .
N6 H6 O1_1 0.87 2.01 2.858(7) 166.0 .
N6 H6 Cl1_1 0.87 2.70 3.501(4) 152.9 .
N6 H6 Cl1_2 0.87 2.86 3.676(4) 156.0 .
N10 H10 O3 0.87 1.93 2.759(4) 157.9 4_565

_refine_diff_density_max         1.215
_refine_diff_density_min         -1.414
_refine_diff_density_rms         0.091

_shelx_res_file                  
;

    tmajor.res created by SHELXL-2014/7


TITL tmajor in P2(1)/n
CELL 0.77490  14.16130  21.61120  15.38550  90.0000 114.3394  90.0000
ZERR    4.00   0.00120   0.00180   0.00130   0.0000   0.0011   0.0000
LATT  1
SYMM 0.5-X, 0.5+Y, 0.5-Z
SFAC C H N O Cl Fe
DISP    C   -0.00202   0.00197       13.60
DISP    H    0.00000   0.00000        0.67
DISP    N   -0.00306   0.00403       23.92
DISP    O   -0.00415   0.00737       40.17
DISP    Cl   0.14076   0.18956      859.19
DISP    Fe   0.20639   0.99298     4412.23
UNIT 160.2 152.4 40 45.4 8 4
LIST 6 ! automatically inserted. Change 6 to 4 for CHECKCIF!!
SIZE 0.1 0.07 0.05 !dark red block
TEMP -23

SADI 0.01 C40 C41 C40 C42 C37 C38 C37 C39
SADI 0.01 C40 O4 C37 O3
SIMU 0.01 C41 C42 C38 C39
SADI_ClO4 0.01 Cl1 O1 Cl1 O2 Cl1 O3 Cl1 O4
SADI_ClO4 0.02 O1 O2 O1 O3 O1 O4 O2 O3 O2 O4 O3 O4

REM RIGU
ISOR O4_4
L.S. 10
PLAN  20
ACTA
Bond $h
EQIV $1 x-1/2, -y+1/2, z-1/2
HTAB
Htab N1 O4_4
HTAB N1 O4_3
HTAB N5 O2
HTAB N6 O1_2
HTAB N6 O1_1
HTAB N6 Cl1_1
HTAB N6 Cl1_2
HTAB N10 O3_$1

WGHT    0.130700    3.464600
FVAR       0.18770   0.53223   0.50232
FE1   6    0.424615    0.264802    0.603082    11.00000    0.02641    0.02517 =
         0.02610   -0.00073    0.01161    0.00150
O1    4    0.276750    0.342039    0.956689    11.00000    0.13287    0.09720 =
         0.09650   -0.03127    0.08798   -0.01238
O2    4    0.504055    0.176424    0.322017    11.00000    0.09678    0.04649 =
         0.08506   -0.01001    0.06503   -0.00667
O3    4    0.662279    0.123958    0.921531    11.00000    0.07689    0.06333 =
         0.09047   -0.00250    0.03395   -0.01958
N1    3    0.362348    0.237931    0.772604    11.00000    0.03963    0.04835 =
         0.03304    0.00159    0.01834   -0.00210
AFIX  43
H1    2    0.369276    0.197893    0.776206    11.00000   -1.20000
AFIX   0
N2    3    0.379898    0.273339    0.709390    11.00000    0.03306    0.04027 =
         0.03088   -0.00250    0.01619    0.00006
N3    3    0.400408    0.352704    0.599973    11.00000    0.02971    0.02780 =
         0.03566   -0.00344    0.01082    0.00194
N4    3    0.457066    0.289441    0.496300    11.00000    0.03324    0.03579 =
         0.03085    0.00001    0.01544   -0.00029
N5    3    0.485867    0.260790    0.433418    11.00000    0.03624    0.03879 =
         0.03305   -0.00104    0.01709    0.00041
AFIX  43
H5    2    0.496295    0.221134    0.433087    11.00000   -1.20000
AFIX   0
N6    3    0.646394    0.307258    0.731384    11.00000    0.03458    0.05392 =
         0.03459   -0.00599    0.01208   -0.00921
AFIX  43
H6    2    0.635469    0.346901    0.730832    11.00000   -1.20000
AFIX   0
N7    3    0.572849    0.264965    0.688337    11.00000    0.02953    0.03886 =
         0.02954    0.00075    0.01089    0.00057
N8    3    0.455958    0.177652    0.606978    11.00000    0.03987    0.02804 =
         0.03368    0.00159    0.01779    0.00358
N9    3    0.288098    0.231249    0.517864    11.00000    0.03034    0.03746 =
         0.02943   -0.00065    0.01200   -0.00190
N10   3    0.191692    0.252472    0.470446    11.00000    0.03074    0.05640 =
         0.03537   -0.00150    0.01227    0.00382
AFIX  43
H10   2    0.174093    0.291321    0.465152    11.00000   -1.20000
AFIX   0
C1    1    0.249035    0.380451    1.018809    11.00000    0.19064    0.14381 =
         0.13708   -0.06866    0.12429   -0.02127
AFIX 137
H1A   2    0.224593    0.420180    0.988552    11.00000   -1.50000
H1B   2    0.309227    0.386592    1.078417    11.00000   -1.50000
H1C   2    0.194580    0.360503    1.031382    11.00000   -1.50000
AFIX   0
C2    1    0.280981    0.279909    0.969547    11.00000    0.06353    0.10191 =
         0.05446   -0.01694    0.03721   -0.00986
C3    1    0.258026    0.250905    1.039241    11.00000    0.08217    0.13843 =
         0.05819   -0.01691    0.05044   -0.01816
AFIX  43
H3A   2    0.240947    0.274800    1.081762    11.00000   -1.20000
AFIX   0
C4    1    0.260183    0.188247    1.046113    11.00000    0.07423    0.14924 =
         0.05523    0.02107    0.04107   -0.00382
AFIX  43
H4A   2    0.244612    0.169307    1.093633    11.00000   -1.20000
AFIX   0
C5    1    0.284645    0.151994    0.985059    11.00000    0.08356    0.10808 =
         0.07056    0.02302    0.04484    0.00170
AFIX  43
H5A   2    0.284657    0.108608    0.989407    11.00000   -1.20000
AFIX   0
C6    1    0.309476    0.181243    0.916416    11.00000    0.07785    0.08025 =
         0.05826    0.00681    0.04193    0.00352
AFIX  43
H6A   2    0.328086    0.156713    0.875498    11.00000   -1.20000
AFIX   0
C7    1    0.307854    0.244624    0.906099    11.00000    0.04598    0.07864 =
         0.04269   -0.00380    0.02490   -0.00491
C8    1    0.331702    0.273347    0.831574    11.00000    0.03827    0.06419 =
         0.03732   -0.00910    0.02035   -0.00249
C9    1    0.331077    0.333721    0.803860    11.00000    0.04558    0.05992 =
         0.04485   -0.01555    0.02567   -0.00059
AFIX  43
H9A   2    0.314641    0.368894    0.830818    11.00000   -1.20000
AFIX   0
C10   1    0.360031    0.332149    0.726975    11.00000    0.03387    0.04639 =
         0.03802   -0.01140    0.01778   -0.00064
C11   1    0.371807    0.378483    0.664635    11.00000    0.03373    0.03675 =
         0.04276   -0.00870    0.01432    0.00138
C12   1    0.355962    0.441849    0.664916    11.00000    0.04860    0.04028 =
         0.06225   -0.01448    0.02164    0.00529
AFIX  43
H12A  2    0.335798    0.460091    0.710089    11.00000   -1.20000
AFIX   0
C13   1    0.370893    0.477756    0.595979    11.00000    0.05358    0.02949 =
         0.07163   -0.00432    0.01775    0.00366
AFIX  43
H13A  2    0.360687    0.520778    0.594883    11.00000   -1.20000
AFIX   0
C14   1    0.400023    0.451331    0.530336    11.00000    0.04643    0.02970 =
         0.05839    0.00508    0.01352   -0.00039
AFIX  43
H14A  2    0.408849    0.475503    0.483433    11.00000   -1.20000
AFIX   0
C15   1    0.416325    0.387837    0.534488    11.00000    0.03353    0.02935 =
         0.04097    0.00193    0.01002   -0.00194
C16   1    0.448934    0.349402    0.473573    11.00000    0.03352    0.03680 =
         0.03334    0.00305    0.01125   -0.00405
C17   1    0.473624    0.358721    0.395137    11.00000    0.03933    0.04315 =
         0.03820    0.00797    0.01355   -0.00772
AFIX  43
H17A  2    0.474316    0.396566    0.365291    11.00000   -1.20000
AFIX   0
C18   1    0.496672    0.301079    0.370720    11.00000    0.03606    0.04529 =
         0.03615    0.00226    0.01632   -0.00533
C19   1    0.525006    0.280645    0.293127    11.00000    0.04476    0.05801 =
         0.03963   -0.00259    0.02243   -0.01010
C20   1    0.549554    0.326719    0.241105    11.00000    0.08223    0.07772 =
         0.05114    0.00314    0.04013   -0.01424
AFIX  43
H20A  2    0.548125    0.368625    0.256891    11.00000   -1.20000
AFIX   0
C21   1    0.575992    0.310448    0.166222    11.00000    0.10896    0.10584 =
         0.06748    0.00817    0.06138   -0.01153
AFIX  43
H21A  2    0.592949    0.341166    0.131804    11.00000   -1.20000
AFIX   0
C22   1    0.576998    0.248742    0.143167    11.00000    0.10451    0.11760 =
         0.06769   -0.01363    0.06438   -0.01160
AFIX  43
H22A  2    0.593375    0.237547    0.091961    11.00000   -1.20000
AFIX   0
C23   1    0.554098    0.203282    0.194827    11.00000    0.08832    0.08926 =
         0.07679   -0.02359    0.05585   -0.00893
AFIX  43
H23A  2    0.556200    0.161326    0.179608    11.00000   -1.20000
AFIX   0
C24   1    0.528226    0.219840    0.268622    11.00000    0.05595    0.06397 =
         0.05011   -0.00407    0.03216   -0.00172
C25   1    0.500751    0.113004    0.294052    11.00000    0.19074    0.04963 =
         0.15109   -0.01759    0.12870   -0.01039
AFIX 137
H25A  2    0.474879    0.087743    0.331620    11.00000   -1.50000
H25B  2    0.569935    0.099437    0.304630    11.00000   -1.50000
H25C  2    0.455200    0.108858    0.226956    11.00000   -1.50000
AFIX   0
C26   1    0.739777    0.279978    0.775738    11.00000    0.03245    0.08606 =
         0.03927    0.00443    0.00970   -0.00729
AFIX  43
H26A  2    0.802717    0.300378    0.810820    11.00000   -1.20000
AFIX   0
C27   1    0.727441    0.218541    0.761181    11.00000    0.03069    0.08201 =
         0.04009    0.01362    0.01216    0.01299
AFIX  43
H27A  2    0.779023    0.187895    0.783678    11.00000   -1.20000
AFIX   0
C28   1    0.621136    0.209914    0.705235    11.00000    0.03417    0.05041 =
         0.03371    0.00938    0.01570    0.01028
C29   1    0.554108    0.158542    0.658139    11.00000    0.04544    0.03614 =
         0.04124    0.00764    0.02065    0.01253
C30   1    0.581218    0.097262    0.657547    11.00000    0.07071    0.04119 =
         0.06294    0.01316    0.02880    0.02447
AFIX  43
H30A  2    0.649719    0.084040    0.692895    11.00000   -1.20000
AFIX   0
C31   1    0.504949    0.055566    0.603514    11.00000    0.10158    0.02989 =
         0.07343    0.00529    0.03882    0.01807
AFIX  43
H31A  2    0.521902    0.013619    0.602259    11.00000   -1.20000
AFIX   0
C32   1    0.404447    0.075208    0.551630    11.00000    0.08503    0.03038 =
         0.05684   -0.00341    0.02955   -0.00215
AFIX  43
H32A  2    0.352795    0.047214    0.514421    11.00000   -1.20000
AFIX   0
C33   1    0.381445    0.137574    0.555774    11.00000    0.05597    0.02877 =
         0.03460   -0.00079    0.02015   -0.00165
C34   1    0.282369    0.169153    0.508095    11.00000    0.04448    0.04076 =
         0.03105   -0.00477    0.01578   -0.01052
C35   1    0.179697    0.151274    0.454366    11.00000    0.05237    0.05959 =
         0.04286   -0.01330    0.01784   -0.02297
AFIX  43
H35A  2    0.153881    0.110914    0.437493    11.00000   -1.20000
AFIX   0
C36   1    0.125590    0.205126    0.431984    11.00000    0.03460    0.07961 =
         0.03969   -0.01072    0.01031   -0.01242
AFIX  43
H36A  2    0.053816    0.208795    0.395635    11.00000   -1.20000
AFIX   0
C37   1    0.618968    0.081812    0.939557    11.00000    0.05435    0.05228 =
         0.06254    0.00063    0.01879   -0.00453
C38   1    0.616124    0.019963    0.896454    11.00000    0.07530    0.05786 =
         0.10466   -0.01019    0.03149   -0.00299
AFIX 137
H38A  2    0.666086    0.018731    0.868330    11.00000   -1.50000
H38B  2    0.547241    0.012345    0.847447    11.00000   -1.50000
H38C  2    0.633188   -0.011580    0.945435    11.00000   -1.50000
AFIX   0
C39   1    0.565261    0.088551    1.003536    11.00000    0.11995    0.09598 =
         0.10083   -0.00660    0.07134   -0.00208
AFIX 137
H39A  2    0.574297    0.130428    1.028349    11.00000   -1.50000
H39B  2    0.594273    0.059542    1.056045    11.00000   -1.50000
H39C  2    0.491976    0.080105    0.968191    11.00000   -1.50000
AFIX   0
PART  -1
O4    4   -0.035106    0.070877    0.451634    10.35000    0.14761
C40   1   -0.014502    0.019797    0.480446    10.35000    0.08350
C41   1    0.034735   -0.020733    0.434047    10.35000    0.12850
AFIX  33
H41A  2    0.047460   -0.061096    0.464301    10.35000   -1.50000
H41B  2   -0.010795   -0.025110    0.366984    10.35000   -1.50000
H41C  2    0.099936   -0.002661    0.440326    10.35000   -1.50000
AFIX   0
C42   1   -0.010023   -0.000938    0.573406    10.35000    0.12690
AFIX  33
H42A  2    0.008276   -0.044451    0.582287    10.35000   -1.50000
H42B  2    0.041773    0.022960    0.624057    10.35000   -1.50000
H42C  2   -0.077174    0.005040    0.575007    10.35000   -1.50000
AFIX   0
PART   1

RESI 1 CLO4
CL1   5    0.696675    0.466404    0.745310    21.00000    0.05354
O1    4    0.613268    0.434389    0.761793    21.00000    0.05921
O2    4    0.787278    0.460721    0.829375    21.00000    0.09663
O3    4    0.665177    0.531329    0.732993    21.00000    0.09664
O4    4    0.702021    0.445160    0.662326    21.00000    0.13422
PART   2

RESI 2 CLO4
CL1   5    0.691723    0.474730    0.766148   -21.00000    0.04513
O1    4    0.607676    0.432613    0.733324   -21.00000    0.08162
O2    4    0.721310    0.499589    0.857483   -21.00000    0.11797
O3    4    0.683903    0.519637    0.696406   -21.00000    0.10470
O4    4    0.783548    0.436487    0.780996   -21.00000    0.10558
PART   1

RESI 3 CLO4
CL1   5    0.305207    0.050846    0.732748    31.00000    0.05339
O1    4    0.256534    0.058910    0.797866    31.00000    0.10487
O2    4    0.367794   -0.002847    0.762729    31.00000    0.10684
O3    4    0.233212    0.050963    0.637948    31.00000    0.12950
O4    4    0.367448    0.104808    0.744136    31.00000    0.06145
PART   2

RESI 4 CLO4
CL1   5    0.322102    0.052162    0.755274   -31.00000    0.06018
O1    4    0.325074    0.037838    0.846385   -31.00000    0.10661
O2    4    0.350432    0.000120    0.714207   -31.00000    0.10832
O3    4    0.217453    0.067626    0.696150   -31.00000    0.14327
O4    4    0.393752    0.101440    0.766628   -31.00000    0.05791
PART   0

HKLF 4

REM  tmajor in P2(1)/n
REM R1 =  0.0767 for   10342 Fo > 4sig(Fo)  and  0.0902 for all   13023 data
REM    580 parameters refined using    403 restraints

END

WGHT      0.1307      3.4646

REM Instructions for potential hydrogen bonds
HTAB N1 O4_3
HTAB N1 O4_4
HTAB N5 O2
HTAB N6 Cl1_1
HTAB N6 O1_1
HTAB N6 Cl1_2
HTAB N6 O1_2
HTAB N10 O3_$1
HTAB C9 O1
EQIV $2 x+1/2, -y+1/2, z+1/2
HTAB C9 O4_$2
EQIV $3 -x+1/2, y+1/2, -z+3/2
HTAB_3 C12_0 O1_$3
EQIV $4 -x+1, -y+1, -z+1
HTAB_2 C14_0 O3_$4
HTAB_1 C17_0 O3_$4
HTAB_2 C25_0 O4_$1
EQIV $5 -x+1, -y, -z+1
HTAB_3 C25_0 O2_$5
HTAB_4 C25_0 O2_$5
EQIV $6 -x+3/2, y-1/2, -z+3/2
HTAB_1 C30_0 O3_$6
HTAB_1 C32_0 O2_$1
HTAB_2 C32_0 O2_$1
HTAB_1 C38_0 O4_$6
HTAB C38 O2_3
EQIV $7 -x+1, -y, -z+2
HTAB_4 C39_0 O1_$7
HTAB C39 O1_4

REM Highest difference peak  1.215,  deepest hole -1.414,  1-sigma level  0.091
Q1    1   0.2122  0.0627  0.7481  11.00000  0.05    1.21
Q2    1   0.7619  0.4819  0.8515  11.00000  0.05    0.97
Q3    1   0.2906  0.0111  0.6474  11.00000  0.05    0.86
Q4    1   0.3596  0.0077  0.8199  11.00000  0.05    0.83
Q5    1   0.7504  0.4361  0.7235  11.00000  0.05    0.67
Q6    1   0.6954  0.4578  0.7101  11.00000  0.05    0.66
Q7    1   0.6643  0.5383  0.7821  11.00000  0.05    0.62
Q8    1   0.6180  0.4401  0.6804  11.00000  0.05    0.61
Q9    1   0.6713  0.4799  0.6631  11.00000  0.05    0.52
Q10   1   0.4013  0.2661  0.5505  11.00000  0.05    0.51
Q11   1   0.5331  0.0801  0.6315  11.00000  0.05    0.48
Q12   1  -0.0129  0.0323  0.5144  11.00000  0.05    0.48
Q13   1   0.7996  0.4629  0.7939  11.00000  0.05    0.46
Q14   1   0.3234  0.1096  0.7080  11.00000  0.05    0.44
Q15   1   0.7910  0.4214  0.8165  11.00000  0.05    0.43
Q16   1   0.4084  0.0797  0.7522  11.00000  0.05    0.42
Q17   1   0.4370  0.3709  0.4967  11.00000  0.05    0.39
Q18   1   0.6360  0.1435  1.0109  11.00000  0.05    0.38
Q19   1  -0.0986  0.0513  0.4474  11.00000  0.05    0.38
Q20   1   0.6325  0.5202  0.6931  11.00000  0.05    0.37
;
_shelx_res_checksum              53514
####################################################################### 
# 
# This file contains crystal structure data downloaded from the 
# Cambridge Structural Database (CSD) hosted by the Cambridge 
# Crystallographic Data Centre (CCDC).
# 
# Full information about CCDC data access policies and citation 
# guidelines are available at http://www.ccdc.cam.ac.uk/access/V1 
# 
# Audit and citation data items may have been added by the CCDC. 
# Please retain this information to preserve the provenance of 
# this file and to allow appropriate attribution of the data. 
# 
#######################################################################

data_Stage1_Transient
_database_code_depnum_ccdc_archive 'CCDC 1053052'
_audit_update_record             
;
2015-12-22 deposited with the CCDC.
2016-01-05 downloaded from the CCDC.
;

_audit_creation_method           SHELXL-2014/7
_shelx_SHELXL_version_number     2014/7
_chemical_name_systematic        ?
_chemical_name_common            ?
_chemical_melting_point          ?
_chemical_formula_moiety         ?
_chemical_formula_sum            'C36 H30 Cl2 Fe N10 O10'
_chemical_formula_weight         889.45

loop_
_atom_type_symbol
_atom_type_description
_atom_type_scat_dispersion_real
_atom_type_scat_dispersion_imag
_atom_type_scat_source
C C -0.0020 0.0020 'International Tables Vol C Tables 4.2.6.8 and 6.1.1.4'
H H 0.0000 0.0000 'International Tables Vol C Tables 4.2.6.8 and 6.1.1.4'
N N -0.0031 0.0040 'International Tables Vol C Tables 4.2.6.8 and 6.1.1.4'
O O -0.0041 0.0074 'International Tables Vol C Tables 4.2.6.8 and 6.1.1.4'
Cl Cl 0.1408 0.1896 'International Tables Vol C Tables 4.2.6.8 and 6.1.1.4'
Fe Fe 0.2064 0.9930 'International Tables Vol C Tables 4.2.6.8 and 6.1.1.4'

_space_group_crystal_system      monoclinic
_space_group_IT_number           14
_space_group_name_H-M_alt        'P 21/c'
_space_group_name_Hall           '-P 2ybc'

_shelx_space_group_comment       
;
The symmetry employed for this shelxl refinement is uniquely defined
by the following loop, which should always be used as a source of
symmetry information in preference to the above space-group names.
They are only intended as comments.
;

loop_
_space_group_symop_operation_xyz
'x, y, z'
'-x, y+1/2, -z+1/2'
'-x, -y, -z'
'x, -y-1/2, z-1/2'

_cell_length_a                   15.717(3)
_cell_length_b                   20.127(3)
_cell_length_c                   24.672(4)
_cell_angle_alpha                90
_cell_angle_beta                 90.353(10)
_cell_angle_gamma                90
_cell_volume                     7805(2)
_cell_formula_units_Z            8
_cell_measurement_temperature    250(2)
_cell_measurement_reflns_used    443
_cell_measurement_theta_min      3.56
_cell_measurement_theta_max      9.68

_exptl_crystal_description       block
_exptl_crystal_colour            red
_exptl_crystal_density_meas      ?
_exptl_crystal_density_method    ?
_exptl_crystal_density_diffrn    1.514
_exptl_crystal_F_000             3648
_exptl_transmission_factor_min   ?
_exptl_transmission_factor_max   ?
_exptl_crystal_size_max          0.100
_exptl_crystal_size_mid          0.070
_exptl_crystal_size_min          0.050
_exptl_absorpt_coefficient_mu    0.746
_shelx_estimated_absorpt_T_min   0.929
_shelx_estimated_absorpt_T_max   0.964
_exptl_absorpt_correction_type   multi-scan
_exptl_absorpt_correction_T_min  0.321
_exptl_absorpt_correction_T_max  0.747
_exptl_absorpt_process_details   'SADABS-2012/1  (Sheldrick, 2012)'
_exptl_absorpt_special_details   ?
_diffrn_ambient_temperature      250(2)
_diffrn_radiation_wavelength     0.7749
_diffrn_radiation_type           synchrotron
_diffrn_radiation_source         'Advanced Light Source Beamline 11.3.1'
_diffrn_radiation_monochromator  silicon(111)
_diffrn_measurement_device_type  'Bruker Apex2'
_diffrn_measurement_method       \w
_diffrn_detector_area_resol_mean 8.3
_diffrn_reflns_number            15377
_diffrn_reflns_av_unetI/netI     0.1619
_diffrn_reflns_av_R_equivalents  0.1751
_diffrn_reflns_limit_h_min       -11
_diffrn_reflns_limit_h_max       11
_diffrn_reflns_limit_k_min       -14
_diffrn_reflns_limit_k_max       14
_diffrn_reflns_limit_l_min       -17
_diffrn_reflns_limit_l_max       17
_diffrn_reflns_theta_min         2.768
_diffrn_reflns_theta_max         15.947
_diffrn_reflns_theta_full        15.947
_diffrn_measured_fraction_theta_max 0.992
_diffrn_measured_fraction_theta_full 0.992
_diffrn_reflns_Laue_measured_fraction_max 0.992
_diffrn_reflns_Laue_measured_fraction_full 0.992
_diffrn_reflns_point_group_measured_fraction_max 0.992
_diffrn_reflns_point_group_measured_fraction_full 0.992
_reflns_number_total             2904
_reflns_number_gt                1715
_reflns_threshold_expression     'I > 2\s(I)'
_reflns_Friedel_coverage         0.000
_reflns_Friedel_fraction_max     .
_reflns_Friedel_fraction_full    .

_reflns_special_details          
;
 Reflections were merged by SHELXL according to the crystal
 class for the calculation of statistics and refinement.
 
 _reflns_Friedel_fraction is defined as the number of unique
 Friedel pairs measured divided by the number that would be
 possible theoretically, ignoring centric projections and
 systematic absences.


The images contain diffraction patterens from two samples: The low spin
initial compound, and  the low spin/high spin mixed Transient,
 from which this refinement was done.  The two neccesary unit cells and
 orientation matrices were determined
using CELL_NOW and RLATT, and manually combined into an orientation matrix 
file (*.p4p).To seperate the reflections, the SAINT integration
 engine was used in command line mode, and set up with a sample mask. An 
example is shown below:
SMAP=1, 1, 2
This indicates that the first two orientation matrices belong to sample 1, and 
the third belongs to sample 2.  For all commands relating to cell or symmetry 
later on, comma-delimited lists were used to specify distinct parameters.
Listed below are most of the pertinent SAINT commands in an example from the 
SAINT manual:

FILTPOINTGP=-1, 2/m  //indicating sample 1 is triclinic and 2 is monoclinic
CRYST_SYS=1,3
PAR_MASK=TPS2, TP	//restaining the  twinned cells to be similar
GPAR_MASK=TPS2, TP    //and also restraining Detector pitch and xtal trans

 explained in the SAINT manual as
"Two-sample integration, where first sample is a two-component
twin and second component is a single crystal.  In the first sample,
constrain cell constants of the second component to those of the
first.  For both samples, constrain crystal translations and
 detector pitch"


In this case, the SAINT commands used were as follows: 
SMAP=1, 2, 
CRYST_SYS=3, 3
PAR_MASK=TP, TP
GPAR_MASK=TP, TP

This integration yielded two reflection files, both in HKLF4 format.
;

_computing_data_collection       'Apex2 v2012.10-0 (Bruker, 2012)'
_computing_cell_refinement       'SAINT V8.34A(Bruker, 2012)'
_computing_data_reduction        SAINT
_computing_structure_solution    SHELXT
_computing_structure_refinement  'SHELXL-2014/7 (Sheldrick, 2014)'
_computing_molecular_graphics    
;
     	SHELXTL 5.1, XP (Sheldrick, 1994)
	ShelXle Rev 699 (Hubschle, 2011)
;
_computing_publication_material  SHELXL-2014/7
_refine_special_details          
;
 All hydrogens were assigned geometrically and refined as riding, with 
U(H) = 1.2*U(C) for secondary and aromatic carbons, and 
U(H) = 1.5*U(C) for terminal carbons. The hydrogens on N1, N5 N6 and N10 
were found in the difference map first, then affixed geometrically, with 
U(H) = 1.2*U(N)


The disordered perchlorates were modeled as split sites, using the 
following restraints:
SADI_ClO4 0.01 Cl1 O1 Cl1 O2 Cl1 O3 Cl1 O4
SADI_ClO4 0.02 O1 O2 O1 O3 O1 O4 O2 O3 O2 O4 O3 O4

There are some large thermal parameters on some of the perchlorate oxygen
atoms, but splitting the anions further did not seem to add any
new chemical information.

A RIGU command was employed to aid in refinement. 


;

_diffrn_orient_matrix_UB_11      -0.00442
_diffrn_orient_matrix_UB_12      -0.01419
_diffrn_orient_matrix_UB_13      -0.03876
_diffrn_orient_matrix_UB_21      0.02481
_diffrn_orient_matrix_UB_22      0.04343
_diffrn_orient_matrix_UB_23      -0.01164
_diffrn_orient_matrix_UB_31      0.05842
_diffrn_orient_matrix_UB_32      -0.01952
_diffrn_orient_matrix_UB_33      0.00228
_diffrn_orient_matrix_type       'Sparks (1982)'

_refine_ls_structure_factor_coef Fsqd
_refine_ls_matrix_type           full
_refine_ls_weighting_scheme      calc
_refine_ls_weighting_details     
'w=1/[\s^2^(Fo^2^)+(0.1724P)^2^+203.9031P] where P=(Fo^2^+2Fc^2^)/3'
_atom_sites_solution_primary     ?
_atom_sites_solution_secondary   ?
_atom_sites_solution_hydrogens   geom
_refine_ls_hydrogen_treatment    constr
_refine_ls_extinction_method     none
_refine_ls_extinction_coef       .
_refine_ls_number_reflns         2904
_refine_ls_number_parameters     1063
_refine_ls_number_restraints     1482
_refine_ls_R_factor_all          0.1998
_refine_ls_R_factor_gt           0.1521
_refine_ls_wR_factor_ref         0.3892
_refine_ls_wR_factor_gt          0.3468
_refine_ls_goodness_of_fit_ref   1.136
_refine_ls_restrained_S_all      0.890
_refine_ls_shift/su_max          0.000
_refine_ls_shift/su_mean         0.000

loop_
_atom_site_label
_atom_site_type_symbol
_atom_site_fract_x
_atom_site_fract_y
_atom_site_fract_z
_atom_site_U_iso_or_equiv
_atom_site_adp_type
_atom_site_occupancy
_atom_site_site_symmetry_order
_atom_site_calc_flag
_atom_site_refinement_flags_posn
_atom_site_refinement_flags_adp
_atom_site_refinement_flags_occupancy
_atom_site_disorder_assembly
_atom_site_disorder_group
Cl1_1 Cl 1.0180(9) 0.8767(7) 0.3926(5) 0.155(6) Uani 1 1 d D U . . .
O1_1 O 1.1052(11) 0.8707(13) 0.3851(10) 0.150(10) Uani 1 1 d D U . . .
O2_1 O 0.9745(16) 0.8533(14) 0.3476(9) 0.186(11) Uani 1 1 d D U . . .
O3_1 O 0.9967(17) 0.9418(9) 0.4039(12) 0.192(12) Uani 1 1 d D U . . .
O4_1 O 0.9957(17) 0.8372(12) 0.4370(9) 0.184(11) Uani 1 1 d D U . . .
Cl1_2 Cl 0.5001(8) 0.9114(7) 0.2394(5) 0.148(6) Uani 1 1 d D U . . .
O1_2 O 0.4498(14) 0.8560(10) 0.2287(9) 0.149(10) Uani 1 1 d D U . . .
O2_2 O 0.5310(16) 0.9366(13) 0.1909(8) 0.168(11) Uani 1 1 d D U . . .
O3_2 O 0.5676(13) 0.8925(12) 0.2726(9) 0.158(10) Uani 1 1 d D U . . .
O4_2 O 0.4515(16) 0.9594(11) 0.2650(10) 0.175(11) Uani 1 1 d D U . . .
Cl1_3 Cl 0.0023(9) 0.4486(7) 0.3713(5) 0.154(6) Uani 1 1 d D U . . .
O1_3 O 0.0684(14) 0.4926(12) 0.3816(11) 0.166(11) Uani 1 1 d D U . . .
O2_3 O 0.0331(17) 0.3888(10) 0.3520(11) 0.189(12) Uani 1 1 d D U . . .
O3_3 O -0.0521(16) 0.4772(13) 0.3331(10) 0.189(11) Uani 1 1 d D U . . .
O4_3 O -0.0430(18) 0.4373(14) 0.4187(9) 0.199(12) Uani 1 1 d D U . . .
Cl1_4 Cl 0.5036(9) 0.6388(7) 0.4913(5) 0.160(6) Uani 1 1 d D U . . .
O1_4 O 0.4617(15) 0.6166(12) 0.4452(8) 0.149(10) Uani 1 1 d D U . . .
O2_4 O 0.4843(19) 0.7054(9) 0.5003(11) 0.190(12) Uani 1 1 d D U . . .
O3_4 O 0.4783(19) 0.6025(13) 0.5362(9) 0.209(12) Uani 1 1 d D U . . .
O4_4 O 0.5911(12) 0.6326(15) 0.4852(11) 0.201(12) Uani 1 1 d D U . . .
Fe01 Fe 0.2238(4) 0.6848(3) 0.3474(2) 0.094(3) Uani 1 1 d . U . . .
Fe02 Fe 0.7299(4) 0.7343(3) 0.3549(2) 0.099(3) Uani 1 1 d . U . . .
O1 O 0.177(2) 0.8676(18) 0.5024(13) 0.145(11) Uani 1 1 d . U . . .
O2 O 0.330(2) 0.722(2) 0.1469(13) 0.138(11) Uani 1 1 d . U . . .
O101 O 0.840(2) 0.582(2) 0.1832(14) 0.165(14) Uani 1 1 d . U . . .
O102 O 0.632(2) 0.752(2) 0.5801(13) 0.143(11) Uani 1 1 d . U . . .
N1 N 0.1641(19) 0.7500(18) 0.4529(13) 0.099(10) Uani 1 1 d . U . . .
H1B H 0.1550 0.7898 0.4404 0.119 Uiso 1 1 calc R U . . .
N2 N 0.189(2) 0.698(2) 0.4241(14) 0.100(8) Uani 1 1 d . U . . .
N3 N 0.249(2) 0.5998(18) 0.3743(14) 0.092(7) Uani 1 1 d . U . . .
N4 N 0.274(2) 0.641(2) 0.2846(15) 0.097(7) Uani 1 1 d . U . . .
N5 N 0.289(2) 0.6541(19) 0.2330(15) 0.112(11) Uani 1 1 d . U . . .
H5A H 0.2777 0.6920 0.2178 0.135 Uiso 1 1 calc R U . . .
N6 N 0.396(2) 0.7348(19) 0.3972(12) 0.099(9) Uani 1 1 d . U . . .
H6A H 0.4098 0.7001 0.4163 0.119 Uiso 1 1 calc R U . . .
N7 N 0.326(2) 0.7378(19) 0.3619(13) 0.095(7) Uani 1 1 d . U . . .
N8 N 0.202(2) 0.7657(19) 0.3117(13) 0.102(7) Uani 1 1 d . U . . .
N9 N 0.109(2) 0.666(2) 0.3215(13) 0.098(7) Uani 1 1 d . U . . .
N10 N 0.056(2) 0.6152(18) 0.3240(12) 0.098(10) Uani 1 1 d . U . . .
H10C H 0.0657 0.5780 0.3408 0.117 Uiso 1 1 calc R U . . .
N101 N 0.787(2) 0.6893(18) 0.2312(15) 0.104(10) Uani 1 1 d . U . . .
H10D H 0.7748 0.6473 0.2351 0.124 Uiso 1 1 calc R U . . .
N102 N 0.7771(19) 0.734(2) 0.2711(14) 0.093(8) Uani 1 1 d . U . . .
N103 N 0.7653(19) 0.8311(18) 0.3360(15) 0.094(8) Uani 1 1 d . U . . .
N104 N 0.697(2) 0.7958(19) 0.4265(14) 0.097(8) Uani 1 1 d . U . . .
N105 N 0.666(2) 0.789(2) 0.4774(15) 0.115(11) Uani 1 1 d . U . . .
H10E H 0.6462 0.7520 0.4913 0.138 Uiso 1 1 calc R U . . .
N106 N 0.914(2) 0.7115(19) 0.4153(14) 0.112(11) Uani 1 1 d . U . . .
H10F H 0.9328 0.7519 0.4112 0.135 Uiso 1 1 calc R U . . .
N107 N 0.839(2) 0.692(2) 0.3931(13) 0.101(8) Uani 1 1 d . U . . .
N108 N 0.705(3) 0.6337(18) 0.3672(13) 0.097(8) Uani 1 1 d . U . . .
N109 N 0.606(2) 0.718(2) 0.3232(13) 0.099(8) Uani 1 1 d . U . . .
N110 N 0.550(2) 0.7500(19) 0.2923(13) 0.106(10) Uani 1 1 d . U . . .
H11A H 0.5533 0.7921 0.2847 0.127 Uiso 1 1 calc R U . . .
C1 C 0.189(4) 0.939(3) 0.494(2) 0.20(3) Uani 1 1 d . U . . .
H1A H 0.2146 0.9470 0.4595 0.296 Uiso 1 1 calc R U . . .
H1C H 0.1337 0.9610 0.4958 0.296 Uiso 1 1 calc R U . . .
H1D H 0.2250 0.9565 0.5230 0.296 Uiso 1 1 calc R U . . .
C2 C 0.140(3) 0.845(3) 0.551(2) 0.128(16) Uani 1 1 d . U . . .
C3 C 0.114(3) 0.887(3) 0.593(2) 0.155(19) Uani 1 1 d . U . . .
H3A H 0.1187 0.9333 0.5913 0.186 Uiso 1 1 calc R U . . .
C4 C 0.080(3) 0.854(3) 0.636(2) 0.139(18) Uani 1 1 d . U . . .
H4A H 0.0638 0.8800 0.6665 0.167 Uiso 1 1 calc R U . . .
C5 C 0.067(3) 0.786(3) 0.639(2) 0.139(18) Uani 1 1 d . U . . .
H5B H 0.0412 0.7666 0.6694 0.167 Uiso 1 1 calc R U . . .
C6 C 0.093(3) 0.749(3) 0.5956(19) 0.127(15) Uani 1 1 d . U . . .
H6B H 0.0889 0.7021 0.5978 0.152 Uiso 1 1 calc R U . . .
C7 C 0.126(3) 0.777(3) 0.549(2) 0.105(12) Uani 1 1 d . U . . .
C8 C 0.155(3) 0.731(3) 0.507(2) 0.107(13) Uani 1 1 d . U . . .
C9 C 0.178(2) 0.667(2) 0.5073(19) 0.100(12) Uani 1 1 d . U . . .
H9A H 0.1795 0.6403 0.5384 0.120 Uiso 1 1 calc R U . . .
C10 C 0.201(3) 0.646(3) 0.456(2) 0.106(14) Uani 1 1 d . U . . .
C11 C 0.234(3) 0.589(3) 0.4308(19) 0.099(12) Uani 1 1 d . U . . .
C12 C 0.252(3) 0.529(3) 0.454(2) 0.128(17) Uani 1 1 d . U . . .
H12A H 0.2413 0.5215 0.4907 0.154 Uiso 1 1 calc R U . . .
C13 C 0.285(3) 0.480(3) 0.423(2) 0.144(19) Uani 1 1 d . U . . .
H13A H 0.2961 0.4386 0.4393 0.173 Uiso 1 1 calc R U . . .
C14 C 0.303(3) 0.489(3) 0.3673(19) 0.128(16) Uani 1 1 d . U . . .
H14A H 0.3245 0.4542 0.3460 0.153 Uiso 1 1 calc R U . . .
C15 C 0.288(3) 0.550(3) 0.346(2) 0.108(13) Uani 1 1 d . U . . .
C16 C 0.294(3) 0.579(3) 0.291(2) 0.092(11) Uani 1 1 d . U . . .
C17 C 0.333(3) 0.552(2) 0.2444(17) 0.108(13) Uani 1 1 d . U . . .
H17A H 0.3589 0.5106 0.2402 0.130 Uiso 1 1 calc R U . . .
C18 C 0.326(3) 0.602(3) 0.206(2) 0.101(12) Uani 1 1 d . U . . .
C19 C 0.357(3) 0.605(3) 0.148(2) 0.116(13) Uani 1 1 d . U . . .
C20 C 0.387(3) 0.545(3) 0.126(2) 0.137(16) Uani 1 1 d . U . . .
H20A H 0.3868 0.5047 0.1450 0.164 Uiso 1 1 calc R U . . .
C21 C 0.417(3) 0.554(3) 0.071(2) 0.141(16) Uani 1 1 d . U . . .
H21A H 0.4403 0.5168 0.0533 0.170 Uiso 1 1 calc R U . . .
C22 C 0.413(4) 0.611(3) 0.046(2) 0.17(2) Uani 1 1 d . U . . .
H22A H 0.4290 0.6108 0.0090 0.202 Uiso 1 1 calc R U . . .
C23 C 0.388(3) 0.670(3) 0.067(2) 0.148(17) Uani 1 1 d . U . . .
H23A H 0.3916 0.7093 0.0465 0.177 Uiso 1 1 calc R U . . .
C24 C 0.357(3) 0.670(3) 0.121(3) 0.130(16) Uani 1 1 d . U . . .
C25 C 0.337(3) 0.786(3) 0.1215(18) 0.152(18) Uani 1 1 d . U . . .
H25A H 0.3145 0.8198 0.1457 0.228 Uiso 1 1 calc R U . . .
H25B H 0.3956 0.7956 0.1134 0.228 Uiso 1 1 calc R U . . .
H25C H 0.3036 0.7860 0.0881 0.228 Uiso 1 1 calc R U . . .
C26 C 0.438(3) 0.792(2) 0.3975(18) 0.115(15) Uani 1 1 d . U . . .
H26A H 0.4861 0.8025 0.4184 0.138 Uiso 1 1 calc R U . . .
C27 C 0.398(3) 0.833(2) 0.3625(16) 0.103(12) Uani 1 1 d . U . . .
H27A H 0.4149 0.8768 0.3534 0.124 Uiso 1 1 calc R U . . .
C28 C 0.325(3) 0.800(3) 0.3419(18) 0.103(12) Uani 1 1 d . U . . .
C29 C 0.257(3) 0.817(3) 0.3057(17) 0.091(11) Uani 1 1 d . U . . .
C30 C 0.246(3) 0.870(2) 0.2714(16) 0.099(12) Uani 1 1 d . U . . .
H30A H 0.2883 0.9023 0.2666 0.119 Uiso 1 1 calc R U . . .
C31 C 0.172(3) 0.873(2) 0.2453(17) 0.109(14) Uani 1 1 d . U . . .
H31A H 0.1614 0.9097 0.2225 0.131 Uiso 1 1 calc R U . . .
C32 C 0.110(3) 0.826(2) 0.2496(17) 0.109(13) Uani 1 1 d . U . . .
H32A H 0.0584 0.8315 0.2303 0.131 Uiso 1 1 calc R U . . .
C33 C 0.123(3) 0.769(3) 0.2838(16) 0.088(10) Uani 1 1 d . U . . .
C34 C 0.072(3) 0.710(3) 0.2915(17) 0.101(13) Uani 1 1 d . U . . .
C35 C -0.009(3) 0.690(2) 0.2757(17) 0.107(13) Uani 1 1 d . U . . .
H35A H -0.0492 0.7138 0.2550 0.128 Uiso 1 1 calc R U . . .
C36 C -0.015(3) 0.629(2) 0.2971(16) 0.102(13) Uani 1 1 d . U . . .
H36A H -0.0619 0.6011 0.2935 0.123 Uiso 1 1 calc R U . . .
C101 C 0.858(5) 0.514(3) 0.187(2) 0.24(4) Uani 1 1 d . U . . .
H10A H 0.8458 0.4990 0.2239 0.362 Uiso 1 1 calc R U . . .
H10B H 0.8229 0.4896 0.1618 0.362 Uiso 1 1 calc R U . . .
H10L H 0.9174 0.5067 0.1795 0.362 Uiso 1 1 calc R U . . .
C102 C 0.853(3) 0.611(3) 0.134(3) 0.145(18) Uani 1 1 d . U . . .
C103 C 0.884(3) 0.577(3) 0.090(2) 0.146(18) Uani 1 1 d . U . . .
H10G H 0.8974 0.5319 0.0918 0.176 Uiso 1 1 calc R U . . .
C104 C 0.893(3) 0.612(3) 0.045(2) 0.140(18) Uani 1 1 d . U . . .
H10H H 0.9088 0.5899 0.0131 0.168 Uiso 1 1 calc R U . . .
C105 C 0.880(3) 0.680(3) 0.042(2) 0.134(17) Uani 1 1 d . U . . .
H10I H 0.8891 0.7023 0.0091 0.160 Uiso 1 1 calc R U . . .
C106 C 0.852(3) 0.717(3) 0.0876(19) 0.129(15) Uani 1 1 d . U . . .
H10J H 0.8429 0.7635 0.0865 0.154 Uiso 1 1 calc R U . . .
C107 C 0.840(3) 0.679(3) 0.135(2) 0.123(14) Uani 1 1 d . U . . .
C108 C 0.817(3) 0.715(3) 0.184(2) 0.102(12) Uani 1 1 d . U . . .
C109 C 0.827(2) 0.782(2) 0.1955(17) 0.094(11) Uani 1 1 d . U . . .
H10K H 0.8496 0.8149 0.1723 0.113 Uiso 1 1 calc R U . . .
C110 C 0.798(3) 0.792(3) 0.249(2) 0.101(13) Uani 1 1 d . U . . .
C111 C 0.798(3) 0.848(3) 0.2836(18) 0.095(12) Uani 1 1 d . U . . .
C112 C 0.825(2) 0.913(2) 0.2721(18) 0.099(13) Uani 1 1 d . U . . .
H11B H 0.8466 0.9239 0.2378 0.119 Uiso 1 1 calc R U . . .
C113 C 0.819(3) 0.959(2) 0.3097(18) 0.110(14) Uani 1 1 d . U . . .
H11C H 0.8395 1.0019 0.3019 0.132 Uiso 1 1 calc R U . . .
C114 C 0.786(2) 0.947(2) 0.3603(18) 0.101(12) Uani 1 1 d . U . . .
H11D H 0.7817 0.9803 0.3868 0.121 Uiso 1 1 calc R U . . .
C115 C 0.757(3) 0.881(3) 0.3701(19) 0.097(12) Uani 1 1 d . U . . .
C116 C 0.720(3) 0.862(3) 0.422(2) 0.094(11) Uani 1 1 d . U . . .
C117 C 0.703(3) 0.893(3) 0.4689(19) 0.116(14) Uani 1 1 d . U . . .
H11E H 0.7127 0.9378 0.4767 0.139 Uiso 1 1 calc R U . . .
C118 C 0.669(3) 0.849(3) 0.503(2) 0.110(13) Uani 1 1 d . U . . .
C119 C 0.645(3) 0.860(3) 0.563(2) 0.129(15) Uani 1 1 d . U . . .
C120 C 0.641(3) 0.930(3) 0.578(2) 0.145(17) Uani 1 1 d . U . . .
H12B H 0.6513 0.9624 0.5517 0.173 Uiso 1 1 calc R U . . .
C121 C 0.623(4) 0.947(3) 0.630(2) 0.18(2) Uani 1 1 d . U . . .
H12C H 0.6252 0.9912 0.6434 0.221 Uiso 1 1 calc R U . . .
C122 C 0.601(3) 0.892(3) 0.662(2) 0.153(19) Uani 1 1 d . U . . .
H12D H 0.5828 0.9044 0.6968 0.184 Uiso 1 1 calc R U . . .
C123 C 0.598(3) 0.821(3) 0.654(2) 0.141(16) Uani 1 1 d . U . . .
H12E H 0.5842 0.7877 0.6792 0.169 Uiso 1 1 calc R U . . .
C124 C 0.621(3) 0.816(3) 0.599(2) 0.126(15) Uani 1 1 d . U . . .
C125 C 0.611(4) 0.699(3) 0.616(2) 0.18(2) Uani 1 1 d . U . . .
H12H H 0.6209 0.6566 0.5984 0.271 Uiso 1 1 calc R U . . .
H12I H 0.6473 0.7015 0.6484 0.271 Uiso 1 1 calc R U . . .
H12J H 0.5521 0.7019 0.6269 0.271 Uiso 1 1 calc R U . . .
C126 C 0.958(3) 0.666(2) 0.4440(18) 0.119(15) Uani 1 1 d . U . . .
H12F H 1.0106 0.6694 0.4623 0.143 Uiso 1 1 calc R U . . .
C127 C 0.908(3) 0.615(3) 0.4393(17) 0.109(13) Uani 1 1 d . U . . .
H12G H 0.9195 0.5735 0.4550 0.130 Uiso 1 1 calc R U . . .
C128 C 0.835(3) 0.627(3) 0.4097(17) 0.097(11) Uani 1 1 d . U . . .
C129 C 0.756(3) 0.592(3) 0.3928(16) 0.094(11) Uani 1 1 d . U . . .
C130 C 0.745(3) 0.523(2) 0.4013(16) 0.110(13) Uani 1 1 d . U . . .
H13B H 0.7874 0.4956 0.4160 0.132 Uiso 1 1 calc R U . . .
C131 C 0.666(3) 0.502(3) 0.3859(17) 0.120(15) Uani 1 1 d . U . . .
H13C H 0.6517 0.4570 0.3922 0.144 Uiso 1 1 calc R U . . .
C132 C 0.609(3) 0.540(3) 0.3628(19) 0.134(17) Uani 1 1 d . U . . .
H13D H 0.5555 0.5229 0.3525 0.161 Uiso 1 1 calc R U . . .
C133 C 0.629(3) 0.605(3) 0.3541(16) 0.096(11) Uani 1 1 d . U . . .
C134 C 0.575(3) 0.654(2) 0.3243(16) 0.089(10) Uani 1 1 d . U . . .
C135 C 0.500(3) 0.651(3) 0.2930(18) 0.115(15) Uani 1 1 d . U . . .
H13E H 0.4656 0.6132 0.2866 0.138 Uiso 1 1 calc R U . . .
C136 C 0.489(3) 0.710(3) 0.2749(18) 0.112(14) Uani 1 1 d . U . . .
H13F H 0.4441 0.7236 0.2523 0.135 Uiso 1 1 calc R U . . .

loop_
_atom_site_aniso_label
_atom_site_aniso_U_11
_atom_site_aniso_U_22
_atom_site_aniso_U_33
_atom_site_aniso_U_23
_atom_site_aniso_U_13
_atom_site_aniso_U_12
Cl1_1 0.151(13) 0.194(15) 0.121(13) 0.013(11) 0.015(12) 0.005(13)
O1_1 0.158(14) 0.19(2) 0.11(2) 0.029(16) 0.012(14) 0.004(15)
O2_1 0.17(2) 0.23(2) 0.154(18) -0.004(16) -0.003(15) 0.018(18)
O3_1 0.17(2) 0.201(17) 0.20(3) 0.003(15) 0.012(19) 0.011(16)
O4_1 0.20(2) 0.21(2) 0.141(18) 0.012(15) 0.027(16) -0.012(18)
Cl1_2 0.139(16) 0.191(17) 0.115(13) 0.026(11) 0.006(10) -0.020(10)
O1_2 0.14(2) 0.20(2) 0.11(2) 0.019(14) 0.011(15) -0.020(13)
O2_2 0.15(2) 0.22(2) 0.138(17) 0.045(15) 0.017(14) -0.001(17)
O3_2 0.158(19) 0.17(2) 0.14(2) 0.032(16) -0.012(13) -0.033(14)
O4_2 0.18(2) 0.20(2) 0.14(2) 0.023(15) 0.022(15) -0.009(14)
Cl1_3 0.187(17) 0.146(15) 0.129(14) -0.003(12) 0.007(10) -0.012(11)
O1_3 0.20(2) 0.15(2) 0.15(2) 0.020(16) -0.014(15) -0.012(14)
O2_3 0.20(2) 0.158(18) 0.20(2) -0.017(15) 0.023(18) -0.017(15)
O3_3 0.22(2) 0.17(2) 0.18(2) 0.001(16) -0.017(15) -0.015(16)
O4_3 0.25(3) 0.17(2) 0.178(18) 0.006(16) 0.042(15) -0.009(18)
Cl1_4 0.181(14) 0.222(16) 0.078(12) -0.014(11) -0.010(11) 0.023(14)
O1_4 0.17(2) 0.20(2) 0.081(16) -0.005(15) 0.006(14) 0.020(17)
O2_4 0.20(2) 0.238(18) 0.13(2) -0.029(15) -0.025(18) 0.026(16)
O3_4 0.25(3) 0.27(2) 0.106(17) -0.001(15) -0.002(16) 0.005(19)
O4_4 0.193(16) 0.29(3) 0.12(2) -0.030(19) -0.010(14) 0.030(16)
Fe01 0.098(5) 0.118(6) 0.067(5) 0.011(4) 0.008(4) 0.002(4)
Fe02 0.099(5) 0.123(6) 0.076(5) 0.003(4) 0.008(4) -0.007(4)
O1 0.19(3) 0.15(2) 0.097(18) 0.006(16) 0.022(18) -0.01(2)
O2 0.16(3) 0.17(2) 0.09(2) 0.004(15) 0.003(17) -0.020(19)
O101 0.26(4) 0.14(2) 0.093(18) -0.017(16) 0.035(19) 0.00(2)
O102 0.17(3) 0.18(2) 0.086(19) 0.010(15) 0.010(18) 0.005(19)
N1 0.10(2) 0.127(14) 0.074(12) 0.010(10) 0.006(12) 0.006(13)
N2 0.103(18) 0.125(13) 0.072(9) 0.013(8) 0.007(8) 0.006(11)
N3 0.082(16) 0.117(10) 0.077(10) 0.011(8) 0.008(9) -0.004(9)
N4 0.093(16) 0.127(12) 0.072(10) 0.008(8) 0.004(9) 0.000(10)
N5 0.12(3) 0.143(16) 0.074(11) 0.012(10) 0.007(12) 0.004(15)
N6 0.105(15) 0.132(18) 0.061(18) 0.009(15) 0.014(13) -0.004(12)
N7 0.102(11) 0.124(12) 0.059(15) 0.006(10) 0.014(9) -0.001(9)
N8 0.106(12) 0.118(11) 0.081(15) 0.011(9) 0.008(10) 0.003(8)
N9 0.098(10) 0.120(14) 0.077(15) 0.011(11) 0.006(9) 0.003(9)
N10 0.102(15) 0.123(15) 0.07(2) 0.009(13) 0.005(14) 0.001(12)
N101 0.11(2) 0.127(14) 0.079(13) -0.005(10) 0.006(13) -0.006(13)
N102 0.088(17) 0.121(13) 0.070(10) 0.000(8) 0.003(9) -0.003(11)
N103 0.088(18) 0.123(10) 0.072(11) 0.000(8) 0.001(10) -0.002(9)
N104 0.087(18) 0.131(12) 0.073(11) 0.004(9) -0.003(10) 0.005(10)
N105 0.12(3) 0.147(16) 0.079(13) 0.004(11) 0.008(13) 0.001(15)
N106 0.104(15) 0.133(17) 0.10(2) 0.004(14) -0.003(14) -0.001(12)
N107 0.097(12) 0.129(13) 0.078(16) 0.001(11) 0.008(10) 0.000(9)
N108 0.093(12) 0.122(10) 0.075(17) -0.006(9) 0.013(11) 0.001(8)
N109 0.093(11) 0.125(13) 0.081(16) -0.003(11) 0.009(10) -0.004(9)
N110 0.100(16) 0.128(16) 0.09(2) -0.005(14) 0.004(15) -0.005(12)
C1 0.32(7) 0.15(2) 0.13(4) 0.00(2) 0.07(4) -0.02(2)
C2 0.15(4) 0.142(17) 0.093(19) 0.006(13) 0.01(2) 0.004(16)
C3 0.21(5) 0.15(2) 0.11(2) -0.003(16) 0.04(3) -0.003(19)
C4 0.17(4) 0.15(2) 0.10(2) 0.000(18) 0.02(2) 0.00(2)
C5 0.17(4) 0.15(2) 0.096(19) -0.003(18) 0.04(2) 0.00(2)
C6 0.16(4) 0.14(2) 0.083(18) 0.006(15) 0.02(2) 0.002(19)
C7 0.10(3) 0.140(17) 0.076(15) 0.008(12) 0.003(15) 0.010(15)
C8 0.11(3) 0.133(16) 0.074(13) 0.012(10) 0.007(13) 0.011(16)
C9 0.09(3) 0.133(16) 0.076(12) 0.014(10) 0.009(12) 0.007(16)
C10 0.12(3) 0.128(14) 0.074(11) 0.017(9) 0.013(12) 0.012(15)
C11 0.09(3) 0.125(14) 0.078(12) 0.015(9) 0.009(12) 0.004(14)
C12 0.16(4) 0.134(16) 0.088(17) 0.024(12) 0.025(18) 0.027(19)
C13 0.19(5) 0.142(17) 0.096(18) 0.022(13) 0.03(2) 0.04(2)
C14 0.16(4) 0.133(14) 0.093(18) 0.017(12) 0.020(19) 0.024(17)
C15 0.11(3) 0.128(13) 0.082(12) 0.011(10) 0.011(13) 0.012(15)
C16 0.07(3) 0.127(13) 0.078(11) 0.006(9) -0.001(12) -0.007(13)
C17 0.10(3) 0.143(16) 0.081(14) 0.006(11) 0.007(15) 0.005(17)
C18 0.08(3) 0.142(18) 0.077(12) 0.003(11) -0.006(13) -0.010(16)
C19 0.11(3) 0.16(2) 0.077(14) 0.000(12) -0.002(15) -0.022(17)
C20 0.15(4) 0.17(2) 0.09(2) -0.001(15) 0.01(2) -0.007(19)
C21 0.15(4) 0.18(3) 0.09(2) -0.005(16) 0.01(2) -0.02(2)
C22 0.22(5) 0.18(3) 0.10(2) 0.002(18) 0.02(2) -0.01(3)
C23 0.17(4) 0.18(3) 0.090(19) 0.003(16) 0.01(2) -0.02(2)
C24 0.14(4) 0.17(2) 0.085(18) 0.005(14) -0.003(18) -0.023(17)
C25 0.17(5) 0.17(2) 0.11(4) 0.015(18) 0.02(3) -0.02(2)
C26 0.124(19) 0.14(2) 0.08(3) 0.016(17) 0.00(2) -0.013(16)
C27 0.114(19) 0.131(17) 0.06(3) 0.005(14) 0.012(16) -0.004(14)
C28 0.113(15) 0.126(14) 0.07(2) 0.009(13) 0.010(15) -0.003(11)
C29 0.104(14) 0.116(14) 0.05(2) 0.000(13) 0.021(14) 0.005(11)
C30 0.11(2) 0.119(16) 0.07(2) 0.008(16) 0.014(16) 0.002(14)
C31 0.12(2) 0.128(19) 0.08(3) 0.020(19) 0.005(18) -0.003(14)
C32 0.11(2) 0.126(18) 0.09(2) 0.020(18) 0.004(18) 0.000(14)
C33 0.099(13) 0.113(14) 0.05(2) -0.003(13) 0.023(12) 0.011(10)
C34 0.100(13) 0.122(15) 0.08(3) 0.014(15) 0.005(14) 0.003(11)
C35 0.103(14) 0.13(2) 0.09(3) 0.021(19) 0.001(16) -0.002(12)
C36 0.101(15) 0.13(2) 0.08(3) 0.018(17) 0.002(15) -0.002(14)
C101 0.47(10) 0.15(2) 0.10(3) -0.01(2) 0.08(4) 0.05(3)
C102 0.20(5) 0.145(18) 0.092(18) -0.015(14) 0.02(2) 0.004(17)
C103 0.19(5) 0.16(2) 0.09(2) -0.019(16) 0.01(2) 0.01(2)
C104 0.17(5) 0.16(3) 0.09(2) -0.015(16) 0.01(2) 0.01(3)
C105 0.16(4) 0.16(3) 0.086(17) -0.015(17) 0.013(18) 0.01(3)
C106 0.15(4) 0.15(2) 0.085(16) -0.011(15) 0.018(18) 0.00(2)
C107 0.14(4) 0.144(17) 0.084(14) -0.015(13) 0.013(15) -0.006(16)
C108 0.10(3) 0.131(16) 0.077(13) -0.006(11) 0.004(14) -0.006(15)
C109 0.08(3) 0.130(15) 0.068(13) -0.001(10) -0.002(14) -0.003(15)
C110 0.11(3) 0.123(13) 0.073(12) -0.002(9) 0.009(14) -0.007(12)
C111 0.09(3) 0.120(13) 0.072(12) 0.001(9) 0.001(13) -0.001(12)
C112 0.10(3) 0.121(14) 0.079(18) 0.001(11) 0.004(17) -0.003(15)
C113 0.12(3) 0.124(15) 0.082(19) -0.004(12) 0.011(19) -0.006(16)
C114 0.10(3) 0.125(13) 0.078(18) -0.001(12) 0.001(17) 0.000(14)
C115 0.10(3) 0.124(12) 0.073(13) -0.001(9) -0.001(14) 0.002(12)
C116 0.08(3) 0.131(13) 0.072(12) 0.003(9) -0.007(13) 0.007(13)
C117 0.13(4) 0.141(15) 0.078(14) -0.003(11) 0.011(16) -0.001(15)
C118 0.11(3) 0.145(17) 0.078(13) 0.004(11) 0.004(14) 0.006(16)
C119 0.14(4) 0.17(2) 0.080(14) 0.002(12) 0.012(15) 0.003(17)
C120 0.18(5) 0.17(2) 0.09(2) -0.003(14) 0.03(2) 0.001(18)
C121 0.27(6) 0.19(2) 0.10(2) -0.008(17) 0.06(3) -0.01(2)
C122 0.17(5) 0.19(2) 0.10(2) 0.003(17) 0.03(2) 0.00(3)
C123 0.14(4) 0.19(2) 0.087(17) 0.005(16) 0.012(18) 0.00(3)
C124 0.11(4) 0.18(2) 0.085(16) 0.010(14) 0.004(17) 0.002(18)
C125 0.24(6) 0.19(2) 0.11(3) 0.02(2) 0.02(3) -0.01(2)
C126 0.109(17) 0.14(2) 0.11(3) 0.01(2) -0.01(2) -0.004(15)
C127 0.104(18) 0.132(18) 0.09(3) 0.002(17) 0.002(18) 0.001(12)
C128 0.096(14) 0.127(13) 0.07(2) -0.003(12) 0.015(14) 0.004(10)
C129 0.096(14) 0.124(12) 0.06(2) -0.006(12) 0.019(14) 0.004(10)
C130 0.11(2) 0.125(14) 0.10(3) 0.001(13) 0.004(19) 0.000(11)
C131 0.11(2) 0.131(15) 0.12(3) 0.006(15) -0.003(19) -0.004(13)
C132 0.12(2) 0.132(15) 0.16(4) 0.017(16) -0.02(2) -0.012(13)
C133 0.092(14) 0.125(13) 0.07(3) -0.006(12) 0.018(14) -0.001(10)
C134 0.085(14) 0.123(14) 0.06(2) -0.011(12) 0.023(14) -0.001(10)
C135 0.104(18) 0.129(18) 0.11(3) 0.000(16) -0.01(2) -0.007(14)
C136 0.103(18) 0.13(2) 0.10(3) -0.002(19) -0.01(2) -0.006(14)

_geom_special_details            
;
 All esds (except the esd in the dihedral angle between two l.s. planes)
 are estimated using the full covariance matrix.  The cell esds are taken
 into account individually in the estimation of esds in distances, angles
 and torsion angles; correlations between esds in cell parameters are only
 used when they are defined by crystal symmetry.  An approximate (isotropic)
 treatment of cell esds is used for estimating esds involving l.s. planes.
;

loop_
_geom_bond_atom_site_label_1
_geom_bond_atom_site_label_2
_geom_bond_distance
_geom_bond_site_symmetry_2
_geom_bond_publ_flag
Cl1_1 O3_1 1.382(12) . ?
Cl1_1 O2_1 1.384(12) . ?
Cl1_1 O1_1 1.390(12) . ?
Cl1_1 O4_1 1.400(12) . ?
Cl1_2 O4_2 1.386(12) . ?
Cl1_2 O2_2 1.389(12) . ?
Cl1_2 O3_2 1.390(12) . ?
Cl1_2 O1_2 1.392(12) . ?
Cl1_3 O2_3 1.384(12) . ?
Cl1_3 O1_3 1.388(12) . ?
Cl1_3 O4_3 1.391(12) . ?
Cl1_3 O3_3 1.392(12) . ?
Cl1_4 O1_4 1.384(12) . ?
Cl1_4 O4_4 1.389(12) . ?
Cl1_4 O3_4 1.389(12) . ?
Cl1_4 O2_4 1.392(12) . ?
Fe01 N3 1.88(3) . ?
Fe01 N8 1.88(4) . ?
Fe01 N9 1.95(4) . ?
Fe01 N4 1.96(4) . ?
Fe01 N7 1.96(4) . ?
Fe01 N2 1.99(4) . ?
Fe02 N103 2.08(4) . ?
Fe02 N108 2.09(4) . ?
Fe02 N109 2.12(4) . ?
Fe02 N107 2.14(4) . ?
Fe02 N102 2.20(4) . ?
Fe02 N104 2.22(4) . ?
O1 C2 1.42(5) . ?
O1 C1 1.46(5) . ?
O2 C24 1.30(5) . ?
O2 C25 1.44(5) . ?
O101 C102 1.37(6) . ?
O101 C101 1.40(5) . ?
O102 C124 1.38(5) . ?
O102 C125 1.44(5) . ?
N1 N2 1.32(4) . ?
N1 C8 1.39(4) . ?
N1 H1B 0.8700 . ?
N2 C10 1.31(4) . ?
N3 C15 1.36(5) . ?
N3 C11 1.43(4) . ?
N4 C16 1.29(4) . ?
N4 N5 1.33(4) . ?
N5 C18 1.36(5) . ?
N5 H5A 0.8700 . ?
N6 C26 1.33(4) . ?
N6 N7 1.39(4) . ?
N6 H6A 0.8700 . ?
N7 C28 1.34(4) . ?
N8 C29 1.36(4) . ?
N8 C33 1.42(4) . ?
N9 C34 1.29(4) . ?
N9 N10 1.32(4) . ?
N10 C36 1.32(4) . ?
N10 H10C 0.8700 . ?
N101 N102 1.34(4) . ?
N101 C108 1.36(5) . ?
N101 H10D 0.8700 . ?
N102 C110 1.33(4) . ?
N103 C115 1.32(4) . ?
N103 C111 1.43(5) . ?
N104 N105 1.36(4) . ?
N104 C116 1.39(4) . ?
N105 C118 1.36(5) . ?
N105 H10E 0.8700 . ?
N106 N107 1.35(4) . ?
N106 C126 1.35(4) . ?
N106 H10F 0.8700 . ?
N107 C128 1.36(4) . ?
N108 C129 1.33(5) . ?
N108 C133 1.36(5) . ?
N109 N110 1.33(4) . ?
N109 C134 1.37(4) . ?
N110 C136 1.32(4) . ?
N110 H11A 0.8700 . ?
C1 H1A 0.9700 . ?
C1 H1C 0.9700 . ?
C1 H1D 0.9700 . ?
C2 C7 1.39(6) . ?
C2 C3 1.40(6) . ?
C3 C4 1.37(6) . ?
C3 H3A 0.9400 . ?
C4 C5 1.39(5) . ?
C4 H4A 0.9400 . ?
C5 C6 1.38(5) . ?
C5 H5B 0.9400 . ?
C6 C7 1.39(5) . ?
C6 H6B 0.9400 . ?
C7 C8 1.47(6) . ?
C8 C9 1.32(5) . ?
C9 C10 1.39(5) . ?
C9 H9A 0.9400 . ?
C10 C11 1.40(5) . ?
C11 C12 1.37(5) . ?
C12 C13 1.34(5) . ?
C12 H12A 0.9400 . ?
C13 C14 1.42(5) . ?
C13 H13A 0.9400 . ?
C14 C15 1.36(5) . ?
C14 H14A 0.9400 . ?
C15 C16 1.47(5) . ?
C16 C17 1.42(5) . ?
C17 C18 1.38(5) . ?
C17 H17A 0.9400 . ?
C18 C19 1.52(6) . ?
C19 C20 1.40(6) . ?
C19 C24 1.46(6) . ?
C20 C21 1.45(5) . ?
C20 H20A 0.9400 . ?
C21 C22 1.31(6) . ?
C21 H21A 0.9400 . ?
C22 C23 1.36(6) . ?
C22 H22A 0.9400 . ?
C23 C24 1.42(6) . ?
C23 H23A 0.9400 . ?
C25 H25A 0.9700 . ?
C25 H25B 0.9700 . ?
C25 H25C 0.9700 . ?
C26 C27 1.35(5) . ?
C26 H26A 0.9400 . ?
C27 C28 1.42(5) . ?
C27 H27A 0.9400 . ?
C28 C29 1.44(5) . ?
C29 C30 1.37(5) . ?
C30 C31 1.33(5) . ?
C30 H30A 0.9400 . ?
C31 C32 1.36(5) . ?
C31 H31A 0.9400 . ?
C32 C33 1.45(5) . ?
C32 H32A 0.9400 . ?
C33 C34 1.44(5) . ?
C34 C35 1.38(5) . ?
C35 C36 1.34(5) . ?
C35 H35A 0.9400 . ?
C36 H36A 0.9400 . ?
C101 H10A 0.9700 . ?
C101 H10B 0.9700 . ?
C101 H10L 0.9700 . ?
C102 C107 1.37(6) . ?
C102 C103 1.37(6) . ?
C103 C104 1.33(6) . ?
C103 H10G 0.9400 . ?
C104 C105 1.38(5) . ?
C104 H10H 0.9400 . ?
C105 C106 1.42(5) . ?
C105 H10I 0.9400 . ?
C106 C107 1.42(6) . ?
C106 H10J 0.9400 . ?
C107 C108 1.46(6) . ?
C108 C109 1.39(5) . ?
C109 C110 1.42(5) . ?
C109 H10K 0.9400 . ?
C110 C111 1.42(5) . ?
C111 C112 1.40(5) . ?
C112 C113 1.31(5) . ?
C112 H11B 0.9400 . ?
C113 C114 1.38(5) . ?
C113 H11C 0.9400 . ?
C114 C115 1.41(5) . ?
C114 H11D 0.9400 . ?
C115 C116 1.46(5) . ?
C116 C117 1.34(5) . ?
C117 C118 1.33(5) . ?
C117 H11E 0.9400 . ?
C118 C119 1.56(6) . ?
C119 C124 1.31(6) . ?
C119 C120 1.45(6) . ?
C120 C121 1.37(6) . ?
C120 H12B 0.9400 . ?
C121 C122 1.41(6) . ?
C121 H12C 0.9400 . ?
C122 C123 1.43(6) . ?
C122 H12D 0.9400 . ?
C123 C124 1.41(6) . ?
C123 H12E 0.9400 . ?
C125 H12H 0.9700 . ?
C125 H12I 0.9700 . ?
C125 H12J 0.9700 . ?
C126 C127 1.30(5) . ?
C126 H12F 0.9400 . ?
C127 C128 1.37(5) . ?
C127 H12G 0.9400 . ?
C128 C129 1.49(5) . ?
C129 C130 1.40(5) . ?
C130 C131 1.37(5) . ?
C130 H13B 0.9400 . ?
C131 C132 1.31(5) . ?
C131 H13C 0.9400 . ?
C132 C133 1.37(5) . ?
C132 H13D 0.9400 . ?
C133 C134 1.49(5) . ?
C134 C135 1.40(5) . ?
C135 C136 1.29(5) . ?
C135 H13E 0.9400 . ?
C136 H13F 0.9400 . ?

loop_
_geom_angle_atom_site_label_1
_geom_angle_atom_site_label_2
_geom_angle_atom_site_label_3
_geom_angle
_geom_angle_site_symmetry_1
_geom_angle_site_symmetry_3
_geom_angle_publ_flag
O3_1 Cl1_1 O2_1 111.4(12) . . ?
O3_1 Cl1_1 O1_1 110.5(12) . . ?
O2_1 Cl1_1 O1_1 110.3(12) . . ?
O3_1 Cl1_1 O4_1 108.5(12) . . ?
O2_1 Cl1_1 O4_1 108.1(12) . . ?
O1_1 Cl1_1 O4_1 107.9(11) . . ?
O4_2 Cl1_2 O2_2 109.6(12) . . ?
O4_2 Cl1_2 O3_2 110.0(12) . . ?
O2_2 Cl1_2 O3_2 109.6(11) . . ?
O4_2 Cl1_2 O1_2 109.4(12) . . ?
O2_2 Cl1_2 O1_2 109.3(11) . . ?
O3_2 Cl1_2 O1_2 108.9(11) . . ?
O2_3 Cl1_3 O1_3 110.8(12) . . ?
O2_3 Cl1_3 O4_3 109.1(12) . . ?
O1_3 Cl1_3 O4_3 109.7(12) . . ?
O2_3 Cl1_3 O3_3 109.9(12) . . ?
O1_3 Cl1_3 O3_3 108.5(12) . . ?
O4_3 Cl1_3 O3_3 108.7(12) . . ?
O1_4 Cl1_4 O4_4 110.4(11) . . ?
O1_4 Cl1_4 O3_4 110.4(12) . . ?
O4_4 Cl1_4 O3_4 109.1(12) . . ?
O1_4 Cl1_4 O2_4 109.8(12) . . ?
O4_4 Cl1_4 O2_4 108.8(12) . . ?
O3_4 Cl1_4 O2_4 108.4(11) . . ?
N3 Fe01 N8 172.7(15) . . ?
N3 Fe01 N9 97.6(15) . . ?
N8 Fe01 N9 81.1(17) . . ?
N3 Fe01 N4 77.3(16) . . ?
N8 Fe01 N4 95.5(15) . . ?
N9 Fe01 N4 91.6(13) . . ?
N3 Fe01 N7 105.1(15) . . ?
N8 Fe01 N7 76.4(17) . . ?
N9 Fe01 N7 157.4(17) . . ?
N4 Fe01 N7 93.4(13) . . ?
N3 Fe01 N2 81.1(16) . . ?
N8 Fe01 N2 106.1(15) . . ?
N9 Fe01 N2 94.3(13) . . ?
N4 Fe01 N2 158.2(16) . . ?
N7 Fe01 N2 89.3(13) . . ?
N103 Fe02 N108 173.4(14) . . ?
N103 Fe02 N109 108.2(14) . . ?
N108 Fe02 N109 74.0(16) . . ?
N103 Fe02 N107 105.0(14) . . ?
N108 Fe02 N107 72.5(16) . . ?
N109 Fe02 N107 146.5(16) . . ?
N103 Fe02 N102 72.7(15) . . ?
N108 Fe02 N102 101.4(13) . . ?
N109 Fe02 N102 88.1(12) . . ?
N107 Fe02 N102 97.9(12) . . ?
N103 Fe02 N104 73.7(14) . . ?
N108 Fe02 N104 112.3(13) . . ?
N109 Fe02 N104 99.7(12) . . ?
N107 Fe02 N104 93.5(12) . . ?
N102 Fe02 N104 146.3(15) . . ?
C2 O1 C1 119(4) . . ?
C24 O2 C25 119(5) . . ?
C102 O101 C101 117(5) . . ?
C124 O102 C125 117(5) . . ?
N2 N1 C8 109(4) . . ?
N2 N1 H1B 125.6 . . ?
C8 N1 H1B 125.6 . . ?
C10 N2 N1 111(4) . . ?
C10 N2 Fe01 115(4) . . ?
N1 N2 Fe01 134(3) . . ?
C15 N3 C11 118(4) . . ?
C15 N3 Fe01 125(4) . . ?
C11 N3 Fe01 116(3) . . ?
C16 N4 N5 106(4) . . ?
C16 N4 Fe01 116(4) . . ?
N5 N4 Fe01 138(3) . . ?
N4 N5 C18 113(4) . . ?
N4 N5 H5A 123.5 . . ?
C18 N5 H5A 123.5 . . ?
C26 N6 N7 111(4) . . ?
C26 N6 H6A 124.7 . . ?
N7 N6 H6A 124.7 . . ?
C28 N7 N6 106(4) . . ?
C28 N7 Fe01 115(4) . . ?
N6 N7 Fe01 137(3) . . ?
C29 N8 C33 118(5) . . ?
C29 N8 Fe01 126(4) . . ?
C33 N8 Fe01 115(4) . . ?
C34 N9 N10 106(5) . . ?
C34 N9 Fe01 118(4) . . ?
N10 N9 Fe01 136(3) . . ?
C36 N10 N9 110(4) . . ?
C36 N10 H10C 125.2 . . ?
N9 N10 H10C 125.2 . . ?
N102 N101 C108 115(4) . . ?
N102 N101 H10D 122.7 . . ?
C108 N101 H10D 122.7 . . ?
C110 N102 N101 105(4) . . ?
C110 N102 Fe02 117(4) . . ?
N101 N102 Fe02 137(3) . . ?
C115 N103 C111 115(5) . . ?
C115 N103 Fe02 123(4) . . ?
C111 N103 Fe02 122(3) . . ?
N105 N104 C116 106(4) . . ?
N105 N104 Fe02 140(3) . . ?
C116 N104 Fe02 114(3) . . ?
C118 N105 N104 108(4) . . ?
C118 N105 H10E 125.9 . . ?
N104 N105 H10E 125.9 . . ?
N107 N106 C126 117(4) . . ?
N107 N106 H10F 121.6 . . ?
C126 N106 H10F 121.6 . . ?
N106 N107 C128 102(4) . . ?
N106 N107 Fe02 139(3) . . ?
C128 N107 Fe02 118(4) . . ?
C129 N108 C133 112(5) . . ?
C129 N108 Fe02 125(4) . . ?
C133 N108 Fe02 123(4) . . ?
N110 N109 C134 103(4) . . ?
N110 N109 Fe02 137(3) . . ?
C134 N109 Fe02 118(4) . . ?
C136 N110 N109 111(4) . . ?
C136 N110 H11A 124.3 . . ?
N109 N110 H11A 124.3 . . ?
O1 C1 H1A 109.5 . . ?
O1 C1 H1C 109.5 . . ?
H1A C1 H1C 109.5 . . ?
O1 C1 H1D 109.5 . . ?
H1A C1 H1D 109.5 . . ?
H1C C1 H1D 109.5 . . ?
C7 C2 C3 126(6) . . ?
C7 C2 O1 111(6) . . ?
C3 C2 O1 124(6) . . ?
C4 C3 C2 114(6) . . ?
C4 C3 H3A 122.9 . . ?
C2 C3 H3A 122.9 . . ?
C3 C4 C5 125(6) . . ?
C3 C4 H4A 117.7 . . ?
C5 C4 H4A 117.7 . . ?
C6 C5 C4 118(5) . . ?
C6 C5 H5B 121.2 . . ?
C4 C5 H5B 121.2 . . ?
C5 C6 C7 123(5) . . ?
C5 C6 H6B 118.7 . . ?
C7 C6 H6B 118.7 . . ?
C2 C7 C6 115(6) . . ?
C2 C7 C8 127(6) . . ?
C6 C7 C8 117(6) . . ?
C9 C8 N1 105(5) . . ?
C9 C8 C7 133(5) . . ?
N1 C8 C7 122(5) . . ?
C8 C9 C10 111(5) . . ?
C8 C9 H9A 124.7 . . ?
C10 C9 H9A 124.7 . . ?
N2 C10 C9 105(5) . . ?
N2 C10 C11 116(5) . . ?
C9 C10 C11 138(5) . . ?
C12 C11 C10 128(5) . . ?
C12 C11 N3 120(5) . . ?
C10 C11 N3 112(5) . . ?
C13 C12 C11 120(5) . . ?
C13 C12 H12A 120.2 . . ?
C11 C12 H12A 120.2 . . ?
C12 C13 C14 122(5) . . ?
C12 C13 H13A 118.9 . . ?
C14 C13 H13A 118.9 . . ?
C15 C14 C13 117(5) . . ?
C15 C14 H14A 121.6 . . ?
C13 C14 H14A 121.6 . . ?
C14 C15 N3 123(5) . . ?
C14 C15 C16 134(5) . . ?
N3 C15 C16 102(5) . . ?
N4 C16 C17 111(5) . . ?
N4 C16 C15 119(5) . . ?
C17 C16 C15 129(5) . . ?
C18 C17 C16 104(5) . . ?
C18 C17 H17A 127.8 . . ?
C16 C17 H17A 127.8 . . ?
N5 C18 C17 105(5) . . ?
N5 C18 C19 125(5) . . ?
C17 C18 C19 130(5) . . ?
C20 C19 C24 126(6) . . ?
C20 C19 C18 116(5) . . ?
C24 C19 C18 118(6) . . ?
C19 C20 C21 112(5) . . ?
C19 C20 H20A 124.2 . . ?
C21 C20 H20A 124.2 . . ?
C22 C21 C20 122(6) . . ?
C22 C21 H21A 118.8 . . ?
C20 C21 H21A 118.8 . . ?
C21 C22 C23 127(6) . . ?
C21 C22 H22A 116.7 . . ?
C23 C22 H22A 116.7 . . ?
C22 C23 C24 117(6) . . ?
C22 C23 H23A 121.3 . . ?
C24 C23 H23A 121.3 . . ?
O2 C24 C23 125(6) . . ?
O2 C24 C19 119(6) . . ?
C23 C24 C19 115(6) . . ?
O2 C25 H25A 109.5 . . ?
O2 C25 H25B 109.5 . . ?
H25A C25 H25B 109.5 . . ?
O2 C25 H25C 109.5 . . ?
H25A C25 H25C 109.5 . . ?
H25B C25 H25C 109.5 . . ?
N6 C26 C27 108(5) . . ?
N6 C26 H26A 126.2 . . ?
C27 C26 H26A 126.2 . . ?
C26 C27 C28 108(5) . . ?
C26 C27 H27A 126.2 . . ?
C28 C27 H27A 126.2 . . ?
N7 C28 C27 108(5) . . ?
N7 C28 C29 118(5) . . ?
C27 C28 C29 134(5) . . ?
N8 C29 C30 126(5) . . ?
N8 C29 C28 103(5) . . ?
C30 C29 C28 131(5) . . ?
C31 C30 C29 116(5) . . ?
C31 C30 H30A 122.0 . . ?
C29 C30 H30A 122.0 . . ?
C30 C31 C32 124(5) . . ?
C30 C31 H31A 118.1 . . ?
C32 C31 H31A 118.1 . . ?
C31 C32 C33 120(5) . . ?
C31 C32 H32A 119.9 . . ?
C33 C32 H32A 119.9 . . ?
N8 C33 C34 113(5) . . ?
N8 C33 C32 116(5) . . ?
C34 C33 C32 131(5) . . ?
N9 C34 C35 112(5) . . ?
N9 C34 C33 113(6) . . ?
C35 C34 C33 135(5) . . ?
C36 C35 C34 103(5) . . ?
C36 C35 H35A 128.7 . . ?
C34 C35 H35A 128.7 . . ?
N10 C36 C35 110(5) . . ?
N10 C36 H36A 125.1 . . ?
C35 C36 H36A 125.1 . . ?
O101 C101 H10A 109.5 . . ?
O101 C101 H10B 109.5 . . ?
H10A C101 H10B 109.5 . . ?
O101 C101 H10L 109.5 . . ?
H10A C101 H10L 109.5 . . ?
H10B C101 H10L 109.5 . . ?
O101 C102 C107 113(6) . . ?
O101 C102 C103 123(6) . . ?
C107 C102 C103 124(7) . . ?
C104 C103 C102 116(6) . . ?
C104 C103 H10G 122.0 . . ?
C102 C103 H10G 122.0 . . ?
C103 C104 C105 123(6) . . ?
C103 C104 H10H 118.3 . . ?
C105 C104 H10H 118.3 . . ?
C104 C105 C106 122(5) . . ?
C104 C105 H10I 119.1 . . ?
C106 C105 H10I 119.1 . . ?
C105 C106 C107 114(5) . . ?
C105 C106 H10J 123.0 . . ?
C107 C106 H10J 123.0 . . ?
C102 C107 C106 120(6) . . ?
C102 C107 C108 124(6) . . ?
C106 C107 C108 116(6) . . ?
N101 C108 C109 104(5) . . ?
N101 C108 C107 127(5) . . ?
C109 C108 C107 129(5) . . ?
C108 C109 C110 107(5) . . ?
C108 C109 H10K 126.7 . . ?
C110 C109 H10K 126.7 . . ?
N102 C110 C109 110(5) . . ?
N102 C110 C111 118(5) . . ?
C109 C110 C111 132(5) . . ?
C112 C111 C110 129(5) . . ?
C112 C111 N103 121(5) . . ?
C110 C111 N103 110(5) . . ?
C113 C112 C111 119(5) . . ?
C113 C112 H11B 120.4 . . ?
C111 C112 H11B 120.4 . . ?
C112 C113 C114 123(5) . . ?
C112 C113 H11C 118.5 . . ?
C114 C113 H11C 118.5 . . ?
C113 C114 C115 116(5) . . ?
C113 C114 H11D 121.9 . . ?
C115 C114 H11D 121.9 . . ?
N103 C115 C114 125(5) . . ?
N103 C115 C116 113(5) . . ?
C114 C115 C116 122(5) . . ?
C117 C116 N104 108(5) . . ?
C117 C116 C115 136(6) . . ?
N104 C116 C115 116(5) . . ?
C118 C117 C116 109(6) . . ?
C118 C117 H11E 125.7 . . ?
C116 C117 H11E 125.7 . . ?
C117 C118 N105 109(5) . . ?
C117 C118 C119 127(6) . . ?
N105 C118 C119 124(5) . . ?
C124 C119 C120 118(6) . . ?
C124 C119 C118 129(6) . . ?
C120 C119 C118 113(5) . . ?
C121 C120 C119 120(5) . . ?
C121 C120 H12B 120.1 . . ?
C119 C120 H12B 120.1 . . ?
C120 C121 C122 112(6) . . ?
C120 C121 H12C 124.2 . . ?
C122 C121 H12C 124.2 . . ?
C121 C122 C123 136(6) . . ?
C121 C122 H12D 112.0 . . ?
C123 C122 H12D 112.0 . . ?
C124 C123 C122 101(5) . . ?
C124 C123 H12E 129.5 . . ?
C122 C123 H12E 129.5 . . ?
C119 C124 O102 111(6) . . ?
C119 C124 C123 133(7) . . ?
O102 C124 C123 116(6) . . ?
O102 C125 H12H 109.5 . . ?
O102 C125 H12I 109.5 . . ?
H12H C125 H12I 109.5 . . ?
O102 C125 H12J 109.5 . . ?
H12H C125 H12J 109.5 . . ?
H12I C125 H12J 109.5 . . ?
C127 C126 N106 100(5) . . ?
C127 C126 H12F 129.9 . . ?
N106 C126 H12F 129.9 . . ?
C126 C127 C128 114(5) . . ?
C126 C127 H12G 122.8 . . ?
C128 C127 H12G 122.8 . . ?
N107 C128 C127 107(5) . . ?
N107 C128 C129 114(5) . . ?
C127 C128 C129 139(5) . . ?
N108 C129 C130 128(5) . . ?
N108 C129 C128 110(5) . . ?
C130 C129 C128 122(5) . . ?
C131 C130 C129 113(5) . . ?
C131 C130 H13B 123.7 . . ?
C129 C130 H13B 123.7 . . ?
C132 C131 C130 123(6) . . ?
C132 C131 H13C 118.3 . . ?
C130 C131 H13C 118.3 . . ?
C131 C132 C133 119(6) . . ?
C131 C132 H13D 120.7 . . ?
C133 C132 H13D 120.7 . . ?
N108 C133 C132 124(5) . . ?
N108 C133 C134 110(5) . . ?
C132 C133 C134 126(5) . . ?
N109 C134 C135 110(5) . . ?
N109 C134 C133 115(5) . . ?
C135 C134 C133 135(5) . . ?
C136 C135 C134 105(5) . . ?
C136 C135 H13E 127.7 . . ?
C134 C135 H13E 127.7 . . ?
C135 C136 N110 111(5) . . ?
C135 C136 H13F 124.5 . . ?
N110 C136 H13F 124.5 . . ?

_refine_diff_density_max         0.469
_refine_diff_density_min         -0.451
_refine_diff_density_rms         0.095

_shelx_res_file                  
;

    tminor.res created by SHELXL-2014/7


TITL tminor in P2(1)/c
CELL 0.77490  15.7175  20.1267  24.6722  90.0000  90.3530  90.0000
ZERR    8.00   0.0025   0.0032   0.0037   0.0000   0.0099   0.0000
LATT  1
SYMM -X, 0.5+Y, 0.5-Z
SFAC C H N O CL FE
DISP    C   -0.00202   0.00197       13.60
DISP    H    0.00000   0.00000        0.67
DISP    N   -0.00306   0.00403       23.92
DISP    O   -0.00415   0.00737       40.17
DISP    Cl   0.14076   0.18956      859.19
DISP    Fe   0.20639   0.99298     4412.23
UNIT 288 240 80 80 16 8
LIST 6 ! automatically inserted. Change 6 to 4 for CHECKCIF!!
TEMP -23
L.S. 10
SIZE 0.1 0.07 0.05 !dark red block
BOND $H
SADI_ClO4 0.01 Cl1 O1 Cl1 O2 Cl1 O3 Cl1 O4
SADI_ClO4 0.02 O1 O2 O1 O3 O1 O4 O2 O3 O2 O4 O3 O4
FMAP 2
PLAN 20
RIGU
HTAB
ACTA 31.9

WGHT    0.172400  203.903107
FVAR       0.03912
RESI 1 CLO4
CL1   5    1.018007    0.876663    0.392630    11.00000    0.15069    0.19385 =
         0.12105    0.01292    0.01537    0.00549
O1    4    1.105238    0.870652    0.385086    11.00000    0.15842    0.18530 =
         0.10792    0.02921    0.01200    0.00449
O2    4    0.974456    0.853340    0.347556    11.00000    0.17014    0.23493 =
         0.15356   -0.00411   -0.00283    0.01798
O3    4    0.996653    0.941783    0.403945    11.00000    0.17421    0.20067 =
         0.20174    0.00312    0.01241    0.01062
O4    4    0.995721    0.837178    0.437043    11.00000    0.20141    0.21082 =
         0.14081    0.01165    0.02707   -0.01160

RESI 2 CLO4
CL1   5    0.500065    0.911385    0.239371    11.00000    0.13892    0.19147 =
         0.11480    0.02616    0.00582   -0.01993
O1    4    0.449766    0.855956    0.228651    11.00000    0.14125    0.19612 =
         0.10969    0.01875    0.01090   -0.01998
O2    4    0.531023    0.936582    0.190945    11.00000    0.15088    0.21543 =
         0.13781    0.04463    0.01719   -0.00080
O3    4    0.567646    0.892544    0.272573    11.00000    0.15751    0.17231 =
         0.14443    0.03155   -0.01212   -0.03301
O4    4    0.451499    0.959385    0.264992    11.00000    0.18000    0.19995 =
         0.14468    0.02298    0.02173   -0.00886

RESI 3 CLO4
CL1   5    0.002278    0.448628    0.371302    11.00000    0.18700    0.14581 =
         0.12945   -0.00350    0.00727   -0.01237
O1    4    0.068450    0.492609    0.381611    11.00000    0.20195    0.14667 =
         0.15051    0.01987   -0.01355   -0.01249
O2    4    0.033052    0.388751    0.351961    11.00000    0.20380    0.15805 =
         0.20407   -0.01652    0.02277   -0.01683
O3    4   -0.052082    0.477172    0.333130    11.00000    0.22241    0.16785 =
         0.17626    0.00113   -0.01744   -0.01525
O4    4   -0.042993    0.437255    0.418670    11.00000    0.25077    0.16956 =
         0.17753    0.00604    0.04224   -0.00926

RESI 4 CLO4
CL1   5    0.503631    0.638829    0.491274    11.00000    0.18094    0.22155 =
         0.07841   -0.01399   -0.01017    0.02309
O1    4    0.461695    0.616611    0.445215    11.00000    0.16689    0.19986 =
         0.08097   -0.00496    0.00637    0.02038
O2    4    0.484271    0.705406    0.500251    11.00000    0.20187    0.23793 =
         0.12943   -0.02921   -0.02548    0.02615
O3    4    0.478280    0.602487    0.536229    11.00000    0.24945    0.27146 =
         0.10613   -0.00073   -0.00244    0.00491
O4    4    0.591054    0.632583    0.485195    11.00000    0.19348    0.28891 =
         0.12101   -0.02996   -0.00995    0.02981

RESI 0
FE01  6    0.223809    0.684818    0.347435    11.00000    0.09757    0.11768 =
         0.06673    0.01138    0.00780    0.00239
FE02  6    0.729869    0.734343    0.354858    11.00000    0.09866    0.12296 =
         0.07623    0.00330    0.00756   -0.00658
O1    4    0.177115    0.867622    0.502378    11.00000    0.18541    0.15277 =
         0.09741    0.00590    0.02220   -0.01446
O2    4    0.330449    0.721945    0.146937    11.00000    0.15603    0.16660 =
         0.09261    0.00442    0.00301   -0.02041
O101  4    0.839602    0.582068    0.183229    11.00000    0.26095    0.14240 =
         0.09317   -0.01667    0.03450    0.00478
O102  4    0.631522    0.752261    0.580073    11.00000    0.16751    0.17660 =
         0.08565    0.01008    0.01017    0.00482
N1    3    0.164145    0.750045    0.452936    11.00000    0.09608    0.12668 =
         0.07413    0.01034    0.00610    0.00570
AFIX  43
H1B   2    0.155012    0.789808    0.440354    11.00000   -1.20000
AFIX   0
N2    3    0.188585    0.698049    0.424054    11.00000    0.10295    0.12473 =
         0.07163    0.01255    0.00719    0.00579
N3    3    0.248980    0.599777    0.374315    11.00000    0.08211    0.11743 =
         0.07696    0.01149    0.00823   -0.00379
N4    3    0.273800    0.640562    0.284576    11.00000    0.09279    0.12731 =
         0.07216    0.00811    0.00418   -0.00035
N5    3    0.289467    0.654066    0.232970    11.00000    0.11957    0.14280 =
         0.07448    0.01156    0.00745    0.00418
AFIX  43
H5A   2    0.277659    0.692011    0.217802    11.00000   -1.20000
AFIX   0
N6    3    0.395718    0.734767    0.397150    11.00000    0.10531    0.13196 =
         0.06078    0.00915    0.01361   -0.00420
AFIX  43
H6A   2    0.409829    0.700103    0.416258    11.00000   -1.20000
AFIX   0
N7    3    0.326248    0.737807    0.361928    11.00000    0.10248    0.12413 =
         0.05929    0.00632    0.01432   -0.00080
N8    3    0.201587    0.765706    0.311688    11.00000    0.10611    0.11834 =
         0.08099    0.01096    0.00803    0.00256
N9    3    0.108699    0.665977    0.321513    11.00000    0.09777    0.11970 =
         0.07659    0.01079    0.00611    0.00295
N10   3    0.055728    0.615243    0.323958    11.00000    0.10163    0.12266 =
         0.06838    0.00905    0.00454    0.00056
AFIX  43
H10C  2    0.065748    0.578026    0.340759    11.00000   -1.20000
AFIX   0
N101  3    0.786712    0.689269    0.231159    11.00000    0.10537    0.12688 =
         0.07902   -0.00519    0.00581   -0.00601
AFIX  43
H10D  2    0.774764    0.647344    0.235083    11.00000   -1.20000
AFIX   0
N102  3    0.777073    0.733691    0.271069    11.00000    0.08801    0.12135 =
         0.07047   -0.00017    0.00253   -0.00273
N103  3    0.765315    0.831103    0.335955    11.00000    0.08752    0.12260 =
         0.07248   -0.00020    0.00124   -0.00197
N104  3    0.697430    0.795827    0.426486    11.00000    0.08671    0.13150 =
         0.07313    0.00353   -0.00350    0.00532
N105  3    0.665645    0.788630    0.477398    11.00000    0.11859    0.14672 =
         0.07867    0.00398    0.00846    0.00127
AFIX  43
H10E  2    0.646235    0.751977    0.491341    11.00000   -1.20000
AFIX   0
N106  3    0.913990    0.711513    0.415260    11.00000    0.10393    0.13294 =
         0.10038    0.00411   -0.00269   -0.00131
AFIX  43
H10F  2    0.932755    0.751865    0.411216    11.00000   -1.20000
AFIX   0
N107  3    0.839411    0.691646    0.393112    11.00000    0.09733    0.12854 =
         0.07776    0.00135    0.00811   -0.00025
N108  3    0.704544    0.633712    0.367238    11.00000    0.09310    0.12224 =
         0.07460   -0.00552    0.01319    0.00140
N109  3    0.606262    0.717584    0.323168    11.00000    0.09282    0.12474 =
         0.08077   -0.00284    0.00877   -0.00443
N110  3    0.550160    0.750026    0.292316    11.00000    0.09958    0.12837 =
         0.08866   -0.00501    0.00370   -0.00498
AFIX  43
H11A  2    0.553316    0.792146    0.284661    11.00000   -1.20000
AFIX   0
C1    1    0.188557    0.939042    0.494499    11.00000    0.31727    0.15017 =
         0.12522    0.00320    0.07317   -0.02351
AFIX  33
H1A   2    0.214585    0.946992    0.459548    11.00000   -1.50000
H1C   2    0.133659    0.960987    0.495752    11.00000   -1.50000
H1D   2    0.225020    0.956538    0.522969    11.00000   -1.50000
AFIX   0
C2    1    0.139942    0.844623    0.551010    11.00000    0.14825    0.14151 =
         0.09329    0.00632    0.01287    0.00393
C3    1    0.113511    0.886772    0.592950    11.00000    0.20531    0.14933 =
         0.10963   -0.00261    0.03896   -0.00266
AFIX  43
H3A   2    0.118692    0.933256    0.591298    11.00000   -1.20000
AFIX   0
C4    1    0.079590    0.854357    0.636393    11.00000    0.16626    0.14869 =
         0.10363   -0.00038    0.02000   -0.00191
AFIX  43
H4A   2    0.063770    0.879988    0.666544    11.00000   -1.20000
AFIX   0
C5    1    0.066881    0.786309    0.639102    11.00000    0.17183    0.14884 =
         0.09626   -0.00299    0.03505   -0.00329
AFIX  43
H5B   2    0.041212    0.766571    0.669414    11.00000   -1.20000
AFIX   0
C6    1    0.093354    0.748562    0.595576    11.00000    0.15503    0.14282 =
         0.08251    0.00621    0.02169    0.00183
AFIX  43
H6B   2    0.088947    0.702063    0.597761    11.00000   -1.20000
AFIX   0
C7    1    0.126275    0.776649    0.548643    11.00000    0.09979    0.14005 =
         0.07650    0.00830    0.00333    0.01017
C8    1    0.155494    0.730571    0.506700    11.00000    0.11407    0.13317 =
         0.07437    0.01248    0.00745    0.01068
C9    1    0.178378    0.667291    0.507267    11.00000    0.09210    0.13329 =
         0.07580    0.01352    0.00874    0.00664
AFIX  43
H9A   2    0.179481    0.640290    0.538350    11.00000   -1.20000
AFIX   0
C10   1    0.200593    0.646201    0.455509    11.00000    0.11738    0.12817 =
         0.07354    0.01701    0.01300    0.01241
C11   1    0.234458    0.589388    0.430756    11.00000    0.09439    0.12522 =
         0.07791    0.01476    0.00924    0.00355
C12   1    0.252077    0.528834    0.453761    11.00000    0.16229    0.13379 =
         0.08829    0.02378    0.02531    0.02709
AFIX  43
H12A  2    0.241262    0.521523    0.490712    11.00000   -1.20000
AFIX   0
C13   1    0.284850    0.480096    0.423182    11.00000    0.19360    0.14238 =
         0.09613    0.02226    0.02936    0.03946
AFIX  43
H13A  2    0.296078    0.438648    0.439264    11.00000   -1.20000
AFIX   0
C14   1    0.303154    0.489028    0.367311    11.00000    0.15687    0.13331 =
         0.09257    0.01729    0.01993    0.02399
AFIX  43
H14A  2    0.324483    0.454169    0.345987    11.00000   -1.20000
AFIX   0
C15   1    0.288361    0.550384    0.346144    11.00000    0.11485    0.12833 =
         0.08212    0.01052    0.01145    0.01207
C16   1    0.293748    0.578769    0.291444    11.00000    0.07256    0.12678 =
         0.07769    0.00567   -0.00139   -0.00670
C17   1    0.333405    0.552470    0.244372    11.00000    0.10062    0.14288 =
         0.08092    0.00582    0.00690    0.00462
AFIX  43
H17A  2    0.358940    0.510569    0.240163    11.00000   -1.20000
AFIX   0
C18   1    0.325875    0.602445    0.206291    11.00000    0.08281    0.14238 =
         0.07749    0.00283   -0.00572   -0.00962
C19   1    0.357390    0.605397    0.148056    11.00000    0.10636    0.16409 =
         0.07661   -0.00018   -0.00160   -0.02158
C20   1    0.386750    0.545376    0.126275    11.00000    0.15108    0.17110 =
         0.08797   -0.00117    0.00984   -0.00748
AFIX  43
H20A  2    0.386822    0.504709    0.145010    11.00000   -1.20000
AFIX   0
C21   1    0.417002    0.553709    0.071291    11.00000    0.15460    0.18058 =
         0.08921   -0.00470    0.01135   -0.02285
AFIX  43
H21A  2    0.440314    0.516849    0.053301    11.00000   -1.20000
AFIX   0
C22   1    0.413037    0.610863    0.045687    11.00000    0.22326    0.18447 =
         0.09774    0.00186    0.02114   -0.01199
AFIX  43
H22A  2    0.429003    0.610802    0.009033    11.00000   -1.20000
AFIX   0
C23   1    0.388258    0.669906    0.066763    11.00000    0.17399    0.17948 =
         0.09040    0.00332    0.01202   -0.02223
AFIX  43
H23A  2    0.391637    0.709349    0.046488    11.00000   -1.20000
AFIX   0
C24   1    0.356893    0.669919    0.120822    11.00000    0.13685    0.16709 =
         0.08499    0.00488   -0.00342   -0.02320
C25   1    0.336530    0.786076    0.121464    11.00000    0.17186    0.17060 =
         0.11352    0.01518    0.01898   -0.01791
AFIX  33
H25A  2    0.314484    0.819795    0.145706    11.00000   -1.50000
H25B  2    0.395612    0.795632    0.113430    11.00000   -1.50000
H25C  2    0.303592    0.786028    0.088087    11.00000   -1.50000
AFIX   0
C26   1    0.437614    0.792412    0.397511    11.00000    0.12441    0.13568 =
         0.08484    0.01643   -0.00419   -0.01348
AFIX  43
H26A  2    0.486116    0.802537    0.418406    11.00000   -1.20000
AFIX   0
C27   1    0.397806    0.833458    0.362509    11.00000    0.11363    0.13124 =
         0.06402    0.00549    0.01194   -0.00374
AFIX  43
H27A  2    0.414918    0.876768    0.353382    11.00000   -1.20000
AFIX   0
C28   1    0.325319    0.799534    0.341867    11.00000    0.11302    0.12577 =
         0.07005    0.00940    0.00955   -0.00311
C29   1    0.256507    0.817129    0.305679    11.00000    0.10434    0.11602 =
         0.05346    0.00028    0.02140    0.00477
C30   1    0.245768    0.870061    0.271389    11.00000    0.11072    0.11896 =
         0.06711    0.00769    0.01423    0.00211
AFIX  43
H30A  2    0.288302    0.902329    0.266607    11.00000   -1.20000
AFIX   0
C31   1    0.171607    0.873073    0.245281    11.00000    0.11583    0.12807 =
         0.08272    0.02010    0.00523   -0.00284
AFIX  43
H31A  2    0.161443    0.909696    0.222501    11.00000   -1.20000
AFIX   0
C32   1    0.109797    0.826429    0.249586    11.00000    0.11326    0.12633 =
         0.08727    0.01996    0.00432   -0.00028
AFIX  43
H32A  2    0.058419    0.831514    0.230328    11.00000   -1.20000
AFIX   0
C33   1    0.122731    0.768799    0.283775    11.00000    0.09893    0.11311 =
         0.05289   -0.00267    0.02279    0.01087
C34   1    0.071723    0.710207    0.291506    11.00000    0.10027    0.12209 =
         0.07937    0.01431    0.00468    0.00271
C35   1   -0.008732    0.690366    0.275679    11.00000    0.10322    0.13022 =
         0.08726    0.02128    0.00115   -0.00171
AFIX  43
H35A  2   -0.049245    0.713782    0.255011    11.00000   -1.20000
AFIX   0
C36   1   -0.014664    0.629481    0.297097    11.00000    0.10077    0.12878 =
         0.07794    0.01804    0.00238   -0.00202
AFIX  43
H36A  2   -0.061907    0.601145    0.293524    11.00000   -1.20000
AFIX   0
C101  1    0.857826    0.514121    0.187443    11.00000    0.46907    0.15210 =
         0.10345   -0.00677    0.07978    0.05142
AFIX  33
H10A  2    0.845810    0.499046    0.223945    11.00000   -1.50000
H10B  2    0.822860    0.489610    0.161816    11.00000   -1.50000
H10L  2    0.917427    0.506662    0.179485    11.00000   -1.50000
AFIX   0
C102  1    0.853133    0.611422    0.134005    11.00000    0.19652    0.14549 =
         0.09229   -0.01456    0.02186    0.00382
C103  1    0.883710    0.577290    0.090025    11.00000    0.19437    0.15513 =
         0.09015   -0.01857    0.01499    0.00828
AFIX  43
H10G  2    0.897435    0.531882    0.091814    11.00000   -1.20000
AFIX   0
C104  1    0.892696    0.612331    0.044844    11.00000    0.17147    0.15723 =
         0.09198   -0.01539    0.01287    0.00963
AFIX  43
H10H  2    0.908810    0.589887    0.013112    11.00000   -1.20000
AFIX   0
C105  1    0.879549    0.680199    0.042095    11.00000    0.15707    0.15774 =
         0.08586   -0.01528    0.01309    0.00654
AFIX  43
H10I  2    0.889076    0.702325    0.009133    11.00000   -1.20000
AFIX   0
C106  1    0.852086    0.717383    0.087619    11.00000    0.15053    0.15051 =
         0.08514   -0.01116    0.01788   -0.00003
AFIX  43
H10J  2    0.842873    0.763509    0.086471    11.00000   -1.20000
AFIX   0
C107  1    0.839755    0.678671    0.135094    11.00000    0.14041    0.14400 =
         0.08439   -0.01484    0.01277   -0.00614
C108  1    0.816777    0.715053    0.183847    11.00000    0.09870    0.13142 =
         0.07681   -0.00596    0.00446   -0.00564
C109  1    0.827454    0.782180    0.195543    11.00000    0.08466    0.12986 =
         0.06801   -0.00066   -0.00185   -0.00290
AFIX  43
H10K  2    0.849564    0.814852    0.172331    11.00000   -1.20000
AFIX   0
C110  1    0.798431    0.791714    0.249397    11.00000    0.10857    0.12266 =
         0.07268   -0.00205    0.00900   -0.00682
C111  1    0.797628    0.848499    0.283595    11.00000    0.09374    0.12026 =
         0.07215    0.00072    0.00123   -0.00111
C112  1    0.824775    0.913342    0.272087    11.00000    0.09778    0.12068 =
         0.07901    0.00050    0.00423   -0.00304
AFIX  43
H11B  2    0.846577    0.923888    0.237753    11.00000   -1.20000
AFIX   0
C113  1    0.819415    0.958977    0.309664    11.00000    0.12421    0.12367 =
         0.08247   -0.00374    0.01140   -0.00644
AFIX  43
H11C  2    0.839464    1.001912    0.301888    11.00000   -1.20000
AFIX   0
C114  1    0.785567    0.946874    0.360325    11.00000    0.09905    0.12499 =
         0.07800   -0.00085    0.00142    0.00005
AFIX  43
H11D  2    0.781702    0.980326    0.386783    11.00000   -1.20000
AFIX   0
C115  1    0.757097    0.881312    0.370067    11.00000    0.09526    0.12350 =
         0.07333   -0.00115   -0.00123    0.00200
C116  1    0.720135    0.862121    0.421848    11.00000    0.07848    0.13086 =
         0.07155    0.00275   -0.00735    0.00663
C117  1    0.702846    0.892687    0.468925    11.00000    0.12960    0.14130 =
         0.07782   -0.00295    0.01055   -0.00140
AFIX  43
H11E  2    0.712718    0.937767    0.476688    11.00000   -1.20000
AFIX   0
C118  1    0.669484    0.848524    0.502628    11.00000    0.10738    0.14525 =
         0.07784    0.00399    0.00388    0.00585
C119  1    0.645160    0.859845    0.563245    11.00000    0.13686    0.17043 =
         0.07973    0.00189    0.01239    0.00272
C120  1    0.641292    0.929525    0.577937    11.00000    0.17597    0.17010 =
         0.08793   -0.00262    0.03229    0.00085
AFIX  43
H12B  2    0.651291    0.962397    0.551672    11.00000   -1.20000
AFIX   0
C121  1    0.622995    0.947399    0.630290    11.00000    0.26881    0.18679 =
         0.09662   -0.00784    0.05501   -0.01053
AFIX  43
H12C  2    0.625193    0.991226    0.643391    11.00000   -1.20000
AFIX   0
C122  1    0.600537    0.891967    0.661919    11.00000    0.17159    0.19127 =
         0.09649    0.00308    0.02903   -0.00137
AFIX  43
H12D  2    0.582832    0.904357    0.696810    11.00000   -1.20000
AFIX   0
C123  1    0.597866    0.821354    0.654317    11.00000    0.14470    0.19110 =
         0.08703    0.00456    0.01189   -0.00164
AFIX  43
H12E  2    0.584169    0.787680    0.679180    11.00000   -1.20000
AFIX   0
C124  1    0.621369    0.816157    0.599407    11.00000    0.11221    0.17964 =
         0.08535    0.00976    0.00362    0.00188
C125  1    0.611293    0.698705    0.616406    11.00000    0.24084    0.19013 =
         0.11216    0.02410    0.01621   -0.01016
AFIX  33
H12H  2    0.620887    0.656573    0.598357    11.00000   -1.50000
H12I  2    0.647273    0.701525    0.648407    11.00000   -1.50000
H12J  2    0.552083    0.701908    0.626949    11.00000   -1.50000
AFIX   0
C126  1    0.958128    0.665647    0.444045    11.00000    0.10877    0.13594 =
         0.11175    0.00951   -0.01082   -0.00358
AFIX  43
H12F  2    1.010593    0.669408    0.462282    11.00000   -1.20000
AFIX   0
C127  1    0.907575    0.615068    0.439345    11.00000    0.10369    0.13182 =
         0.09032    0.00209    0.00175    0.00068
AFIX  43
H12G  2    0.919547    0.573508    0.455012    11.00000   -1.20000
AFIX   0
C128  1    0.835241    0.627158    0.409661    11.00000    0.09573    0.12671 =
         0.06827   -0.00291    0.01541    0.00361
C129  1    0.756231    0.591725    0.392754    11.00000    0.09586    0.12372 =
         0.06191   -0.00642    0.01937    0.00395
C130  1    0.745162    0.523460    0.401311    11.00000    0.10876    0.12483 =
         0.09563    0.00072    0.00418    0.00033
AFIX  43
H13B  2    0.787408    0.495618    0.416016    11.00000   -1.20000
AFIX   0
C131  1    0.665805    0.501666    0.385859    11.00000    0.11265    0.13139 =
         0.11516    0.00632   -0.00293   -0.00413
AFIX  43
H13C  2    0.651702    0.456951    0.392154    11.00000   -1.20000
AFIX   0
C132  1    0.608908    0.539932    0.362849    11.00000    0.11613    0.13161 =
         0.15513    0.01738   -0.02030   -0.01204
AFIX  43
H13D  2    0.555522    0.522906    0.352538    11.00000   -1.20000
AFIX   0
C133  1    0.628598    0.605254    0.354072    11.00000    0.09229    0.12511 =
         0.07174   -0.00585    0.01824   -0.00052
C134  1    0.574681    0.653977    0.324327    11.00000    0.08489    0.12288 =
         0.06001   -0.01098    0.02255   -0.00093
C135  1    0.500112    0.650549    0.292989    11.00000    0.10412    0.12857 =
         0.11320    0.00017   -0.00943   -0.00724
AFIX  43
H13E  2    0.465631    0.613173    0.286572    11.00000   -1.20000
AFIX   0
C136  1    0.489332    0.710286    0.274871    11.00000    0.10283    0.13012 =
         0.10337   -0.00235   -0.00501   -0.00635
AFIX  43
H13F  2    0.444086    0.723565    0.252255    11.00000   -1.20000

AFIX   0
HKLF 4

REM  tminor in P2(1)/c
REM R1 =  0.1521 for    1715 Fo > 4sig(Fo)  and  0.1998 for all    2904 data
REM   1063 parameters refined using   1482 restraints

END

WGHT      0.1722    204.4107

REM Instructions for potential hydrogen bonds
EQIV $1 x-1, y, z
HTAB_1 N1_0 O1_$1
HTAB N1 O1
HTAB N5 O2
HTAB N6 Cl1_4
HTAB N6 O1_4
HTAB N6 O2_4
HTAB N10 Cl1_3
HTAB N10 O1_3
HTAB N101 O101
HTAB N105 O4_4
HTAB N105 O102
HTAB N106 Cl1_1
HTAB N106 O4_1
HTAB N110 Cl1_2
HTAB N110 O1_2
HTAB N110 O3_2
EQIV $2 -x+1, y-1/2, -z+1/2
HTAB_2 C14_0 O2_$2
EQIV $3 x, -y+3/2, z-1/2
HTAB_4 C23_0 O2_$3
HTAB C35 N101_$1
EQIV $4 -x+2, y-1/2, -z+1/2
HTAB_1 C103_0 O3_$4
EQIV $5 -x+1, y+1/2, -z+1/2
HTAB_3 C109_0 O2_$5
HTAB_2 C132_0 O2_$2

REM Highest difference peak  0.469,  deepest hole -0.451,  1-sigma level  0.095
Q1    1   0.7214  0.6608  0.3475  11.00000  0.05    0.47
Q2    1   0.4914  0.6268  0.4835  11.00000  0.05    0.46
Q3    1   0.2367  0.7685  0.3463  11.00000  0.05    0.45
Q4    1   1.0188  0.8968  0.3796  11.00000  0.05    0.45
Q5    1   0.5535  0.5687  0.5005  11.00000  0.05    0.44
Q6    1   0.0654  0.3810  0.3986  11.00000  0.05    0.43
Q7    1   0.9910  0.9376  0.4370  11.00000  0.05    0.35
Q8    1   0.4989  0.9348  0.2484  11.00000  0.05    0.35
Q9    1   0.0141  0.4367  0.3776  11.00000  0.05    0.33
Q10   1  -0.0984  0.4335  0.3827  11.00000  0.05    0.31
Q11   1   0.4759  0.8340  0.2378  11.00000  0.05    0.30
Q12   1   0.1422  0.7344  0.5166  11.00000  0.05    0.28
Q13   1   0.9267  0.8563  0.3988  11.00000  0.05    0.28
Q14   1   0.2213  0.6111  0.3576  11.00000  0.05    0.28
Q15   1   0.9454  0.8302  0.3836  11.00000  0.05    0.28
Q16   1   0.1630  0.7342  0.4865  11.00000  0.05    0.27
Q17   1   0.4366  0.6677  0.5329  11.00000  0.05    0.27
Q18   1   0.9614  0.8151  0.3678  11.00000  0.05    0.27
Q19   1   0.4118  0.6532  0.5208  11.00000  0.05    0.26
Q20   1   0.1182  0.6663  0.3334  11.00000  0.05    0.26
;
_shelx_res_checksum              22859

# start Validation Reply Form

_vrf_ABSMU01_Stage1_Initial      
;
PROBLEM: Calculation of _exptl_absorpt_correction_mu
                not performed for this radiation type.
RESPONSE: Absorption corrections were done with SADABS that takes
 the x-ray wavelengths from the raw data. PLATON does
 not calculate these corrections for synchrotron radiation data.
;

_vrf_PLAT984_Stage1_Initial      
;
PROBLEM: The element-f Deviates from the B&C-Value
RESPONSE: DISP values for each element type present were
 calculated for the 0.7749 angstrom x-rays using XDISP
 implemented in winGX, and using the Brennan model.
;

_vrf_ABSMU01_Stage1_Transient    
;
PROBLEM: Calculation of _exptl_absorpt_correction_mu
                not performed for this radiation type.
RESPONSE: Absorption corrections were done with SADABS that takes
 the x-ray wavelengths from the raw data. PLATON does
 not calculate these corrections for synchrotron radiation data.
;

_vrf_THETM01_Stage1_Transient    
;
PROBLEM: The value of sine(theta_max)/wavelength is less than 0.550
            Calculated sin(theta_max)/wavelength =    0.3546
RESPONSE: This data set contained diffraction from two samples: an initial
compound and the intermediate transient phase. All overlapped 
reflections were omitted at the integration stage, leaving the completeness 
lower than optimal. Due to the deletion of overlapped reflections,
the number of data is low, especially for this intermediate phase, for 
which diffraction was very poor and only significant at low resolution,
resulting in very low thetamax.
;

_vrf_PLAT088_Stage1_Transient    
;
PROBLEM: Poor Data / Parameter Ratio ....................       2.73 Note  
RESPONSE: Due to the deletion of overlapped reflections,
the number of data is low. Measures have been taken to not over-refine the
structure, i.e., not attempting to refine split disordered groups 
anisotropically, etc. 
;

_vrf_RFACG01_Stage1_Transient    
;
PROBLEM: The value of the R factor is > 0.15
            R factor given   0.152
RESPONSE: This data set contained diffraction from two samples: an initial
compound and the intermediate transient phase. All overlapped 
reflections were omitted at the integration stage, leaving the completeness 
lower than optimal. Due to the deletion of overlapped reflections,
the number of data is low, especially for this intermediate phase, for 
which diffraction was very poor and only significant at low resolution,
resulting in very low thetamax. This is likely the main reason for
the rather poor R and wR factors.
;

_vrf_RFACR01_Stage1_Transient    
;
PROBLEM: The value of the weighted R factor is > 0.35
            Weighted R factor given   0.389
RESPONSE: This data set contained diffraction from two samples: an initial
compound and the intermediate transient phase. All overlapped 
reflections were omitted at the integration stage, leaving the completeness 
lower than optimal. Due to the deletion of overlapped reflections,
the number of data is low, especially for this intermediate phase, for 
which diffraction was very poor and only significant at low resolution,
resulting in very low thetamax. This is likely the main reason for
the rather poor R and wR factors.
;

_vrf_PLAT084_Stage1_Transient    
;
PROBLEM: High wR2 Value (i.e. > 0.25) ...................       0.39 Report
RESPONSE: This data set contained diffraction from two samples: an initial
compound and the intermediate transient phase. All overlapped 
reflections were omitted at the integration stage, leaving the completeness 
lower than optimal. Due to the deletion of overlapped reflections,
the number of data is low, especially for this intermediate phase, for 
which diffraction was very poor and only significant at low resolution,
resulting in very low thetamax. This is likely the main reason for
the rather poor R and wR factors.
;

_vrf_PLAT984_Stage1_Transient    
;
PROBLEM: The element-f Deviates from the B&C-Value
RESPONSE: DISP values for each element type present were
 calculated for the 0.7749 angstrom x-rays using XDISP
 implemented in winGX, and using the Brennan model.
;

_vrf_REFNR01_Stage1_Transient    
;
PROBLEM: Ratio of reflections to parameters is < 6 for a
            centrosymmetric structure 
RESPONSE: This data set contained diffraction from two samples: an initial
compound and the intermediate transient phase. All overlapped 
reflections were omitted at the integration stage, leaving the completeness 
lower than optimal. Due to the deletion of overlapped reflections,
the number of data is low, especially for this intermediate phase.
;


# end Validation Reply Form


####################################################################### 
# 
# This file contains crystal structure data downloaded from the 
# Cambridge Structural Database (CSD) hosted by the Cambridge 
# Crystallographic Data Centre (CCDC).
# 
# Full information about CCDC data access policies and citation 
# guidelines are available at http://www.ccdc.cam.ac.uk/access/V1 
# 
# Audit and citation data items may have been added by the CCDC. 
# Please retain this information to preserve the provenance of 
# this file and to allow appropriate attribution of the data. 
# 
#######################################################################

data_Stage2_Initial
_database_code_depnum_ccdc_archive 'CCDC 1053053'
_audit_update_record             
;
2015-12-22 deposited with the CCDC.
2016-01-05 downloaded from the CCDC.
;

_audit_creation_method           SHELXL-2014/7
_shelx_SHELXL_version_number     2014/7
_chemical_name_systematic        ?
_chemical_name_common            ?
_chemical_melting_point          ?
_chemical_formula_moiety         '(C36 H30 Fe N10 O2),2(Cl O4),1.25(C3 H6 O)'
_chemical_formula_sum            'C39.75 H37.50 Cl2 Fe N10 O11.25'
_chemical_formula_weight         962.05

loop_
_atom_type_symbol
_atom_type_description
_atom_type_scat_dispersion_real
_atom_type_scat_dispersion_imag
_atom_type_scat_source
C C -0.0020 0.0020
'WCROMER Program in WinGX L.Kissel & R.H.Pratt Acta Cryst A46 170 1990'
H H 0.0000 0.0000
'WCROMER Program in WinGX L.Kissel & R.H.Pratt Acta Cryst A46 170 1990'
N N -0.0031 0.0040
'WCROMER Program in WinGX L.Kissel & R.H.Pratt Acta Cryst A46 170 1990'
O O -0.0041 0.0074
'WCROMER Program in WinGX L.Kissel & R.H.Pratt Acta Cryst A46 170 1990'
Cl Cl 0.1408 0.1896
'WCROMER Program in WinGX L.Kissel & R.H.Pratt Acta Cryst A46 170 1990'
Fe Fe 0.2064 0.9930
'WCROMER Program in WinGX L.Kissel & R.H.Pratt Acta Cryst A46 170 1990'

_space_group_crystal_system      monoclinic
_space_group_IT_number           14
_space_group_name_H-M_alt        'P 21/n'
_space_group_name_Hall           '-P 2yn'

_shelx_space_group_comment       
;
The symmetry employed for this shelxl refinement is uniquely defined
by the following loop, which should always be used as a source of
symmetry information in preference to the above space-group names.
They are only intended as comments.
;

loop_
_space_group_symop_operation_xyz
'x, y, z'
'-x+1/2, y+1/2, -z+1/2'
'-x, -y, -z'
'x-1/2, -y-1/2, z-1/2'

_cell_length_a                   14.165(5)
_cell_length_b                   21.596(8)
_cell_length_c                   15.414(6)
_cell_angle_alpha                90
_cell_angle_beta                 114.290(4)
_cell_angle_gamma                90
_cell_volume                     4298(3)
_cell_formula_units_Z            4
_cell_measurement_temperature    250(2)
_cell_measurement_reflns_used    1221
_cell_measurement_theta_min      2.68
_cell_measurement_theta_max      24.6

_exptl_crystal_description       block
_exptl_crystal_colour            orange
_exptl_crystal_density_meas      ?
_exptl_crystal_density_method    ?
_exptl_crystal_density_diffrn    1.487
_exptl_crystal_F_000             1984
_exptl_transmission_factor_min   ?
_exptl_transmission_factor_max   ?
_exptl_crystal_size_max          0.100
_exptl_crystal_size_mid          0.070
_exptl_crystal_size_min          0.050
_exptl_absorpt_coefficient_mu    0.688
_shelx_estimated_absorpt_T_min   0.934
_shelx_estimated_absorpt_T_max   0.966
_exptl_absorpt_correction_type   multi-scan
_exptl_absorpt_correction_T_min  0.6919
_exptl_absorpt_correction_T_max  0.7469
_exptl_absorpt_process_details   'SADABS-2012/1  (Sheldrick, 2012)'
_exptl_absorpt_special_details   ?
_diffrn_ambient_temperature      250(2)
_diffrn_radiation_wavelength     0.7749
_diffrn_radiation_type           synchrotron
_diffrn_radiation_source         'Advanced Light Source Beamline 11.3.1'
_diffrn_radiation_monochromator  silicon(111)
_diffrn_measurement_device_type  'Bruker Apex2'
_diffrn_measurement_method       \w
_diffrn_detector_area_resol_mean 8.3
_diffrn_reflns_number            4017
_diffrn_reflns_av_unetI/netI     0.0443
_diffrn_reflns_av_R_equivalents  0.0232
_diffrn_reflns_limit_h_min       -17
_diffrn_reflns_limit_h_max       16
_diffrn_reflns_limit_k_min       -25
_diffrn_reflns_limit_k_max       25
_diffrn_reflns_limit_l_min       -18
_diffrn_reflns_limit_l_max       18
_diffrn_reflns_theta_min         2.681
_diffrn_reflns_theta_max         28.046
_diffrn_reflns_theta_full        27.706
_diffrn_measured_fraction_theta_max 0.261
_diffrn_measured_fraction_theta_full 0.250
_diffrn_reflns_Laue_measured_fraction_max 0.261
_diffrn_reflns_Laue_measured_fraction_full 0.250
_diffrn_reflns_point_group_measured_fraction_max 0.261
_diffrn_reflns_point_group_measured_fraction_full 0.250
_reflns_number_total             2103
_reflns_number_gt                1487
_reflns_threshold_expression     'I > 2\s(I)'
_reflns_Friedel_coverage         0.000
_reflns_Friedel_fraction_max     .
_reflns_Friedel_fraction_full    .

_reflns_special_details          
;
 Reflections were merged by SHELXL according to the crystal
 class for the calculation of statistics and refinement.
 
 _reflns_Friedel_fraction is defined as the number of unique
 Friedel pairs measured divided by the number that would be
 possible theoretically, ignoring centric projections and
 systematic absences.

The images contain diffraction patterens from three samples: This low spin
initial compound, the high spin final product (which is twinned) and the low
 spin/high spin mixed Transient.  The three
neccesary unit cells and four orientation matrices were determined
using CELL_NOW and RLATT, and manually combined into an orientation matrix 
file (*.p4p).To seperate the reflections, the SAINT integration
 engine was used in command line mode, and set up with a sample mask. An 
example is shown below:
SMAP=1, 1, 2
This indicates that the first two orientation matrices belong to sample 1, and 
the third belongs to sample 2.  For all commands relating to cell or symmetry 
later on, comma-delimited lists were used to specify distinct parameters.
Listed below are most of the pertinent SAINT commands in an example from the 
SAINT manual:

FILTPOINTGP=-1, 2/m  //indicating sample 1 is triclinic and 2 is monoclinic
CRYST_SYS=1,3
PAR_MASK=TPS2, TP	//restaining the  twinned cells to be similar
GPAR_MASK=TPS2, TP    //and also restraining Detector pitch and xtal trans

 explained in the SAINT manual as
"Two-sample integration, where first sample is a two-component
twin and second component is a single crystal.  In the first sample,
constrain cell constants of the second component to those of the
first.  For both samples, constrain crystal translations and
 detector pitch"


In this case, the SAINT commands used were as follows: 
SMAP=1, 2, 3, 3
CRYST_SYS=3, 3, 1
PAR_MASK=TP, TP, TPS2
GPAR_MASK=TP, TP, TPS2

This integration yielded three reflection files; two HKLF4 and one HKLF5
;
_computing_data_collection       'Apex2 v2012.10-0 (Bruker, 2012)'
_computing_cell_refinement       'SAINT V8.27B(Bruker, 2012)'
_computing_data_reduction        SAINT
_computing_structure_solution    SHELXS
_computing_structure_refinement  'SHELXL-2014/7 (Sheldrick, 2014)'
_computing_molecular_graphics    
;
     	SHELXTL 5.1, XP (Sheldrick, 1994)
	ShelXle Rev 699 (Hubschle, 2011)
;
_computing_publication_material  SHELXL-2014/7

_refine_special_details          
;
 All hydrogens were assigned geometrically and refined as riding, with 
U(H) = 1.2*U(C) for secondary and aromatic carbons, and 
U(H) = 1.5*U(C) for terminal carbons. The hydrogens on N1, N5 N6 and N10 
were found in the difference map first, then affixed geometrically, with 
U(H) = 1.2*U(N)

This stucture contains one low occupancy acetone, and two disordered 
perchlorate anions. The occupancy of the acetone molecule was determined
by fixing the thermal parameters of the atoms, and allowing their occupancies
to refine. The average of the occupancies was approximately 0.25, so the 
occupancy for the molecule was fixed at 0.25.

The disordered perchlorates were modeled as split sites, using the 
following restraints:
SADI_ClO4 0.01 Cl1 O1 Cl1 O2 Cl1 O3 Cl1 O4
SADI_ClO4 0.02 O1 O2 O1 O3 O1 O4 O2 O3 O2 O4 O3 O4

There are some large thermal parameters on some of the perchlorate oxygen
atoms, but splitting the anions further did not seem to add any
new chemical information.

The acetone molecules are not well behaved, and SADIs were used to help them.
SADI 0.01 C40 C41 C40 C42 C37 C38 C37 C39
SADI 0.01 C40 O4 C37 O3
SIMU 0.01 C41 C42 C38 C39

;

_diffrn_orient_matrix_UB_11      -0.04852
_diffrn_orient_matrix_UB_12      0.01369
_diffrn_orient_matrix_UB_13      0.02844
_diffrn_orient_matrix_UB_21      0.01050
_diffrn_orient_matrix_UB_22      -0.04028
_diffrn_orient_matrix_UB_23      0.03475
_diffrn_orient_matrix_UB_31      0.05945
_diffrn_orient_matrix_UB_32      0.01829
_diffrn_orient_matrix_UB_33      0.05523
_diffrn_orient_matrix_type       'Sparks (1982)'

_refine_ls_structure_factor_coef Fsqd
_refine_ls_matrix_type           full
_refine_ls_weighting_scheme      calc
_refine_ls_weighting_details     
'w=1/[\s^2^(Fo^2^)+(0.1345P)^2^+5.4453P] where P=(Fo^2^+2Fc^2^)/3'
_atom_sites_solution_primary     direct
_atom_sites_solution_secondary   difmap
_atom_sites_solution_hydrogens   geom
_refine_ls_hydrogen_treatment    constr
_refine_ls_extinction_method     none
_refine_ls_extinction_coef       .
_refine_ls_number_reflns         2103
_refine_ls_number_parameters     580
_refine_ls_number_restraints     904
_refine_ls_R_factor_all          0.1070
_refine_ls_R_factor_gt           0.0771
_refine_ls_wR_factor_ref         0.2322
_refine_ls_wR_factor_gt          0.2095
_refine_ls_goodness_of_fit_ref   1.229
_refine_ls_restrained_S_all      1.096
_refine_ls_shift/su_max          0.000
_refine_ls_shift/su_mean         0.000

loop_
_atom_site_label
_atom_site_type_symbol
_atom_site_fract_x
_atom_site_fract_y
_atom_site_fract_z
_atom_site_U_iso_or_equiv
_atom_site_adp_type
_atom_site_occupancy
_atom_site_site_symmetry_order
_atom_site_calc_flag
_atom_site_refinement_flags_posn
_atom_site_refinement_flags_adp
_atom_site_refinement_flags_occupancy
_atom_site_disorder_assembly
_atom_site_disorder_group
Fe1 Fe 0.42434(12) 0.26513(9) 0.60267(10) 0.0255(5) Uani 1 1 d . U . . .
O1 O 0.2788(14) 0.3435(9) 0.9571(11) 0.109(6) Uani 1 1 d . U . . .
O2 O 0.5055(10) 0.1769(7) 0.3205(9) 0.067(4) Uani 1 1 d . U . . .
O3 O 0.6642(10) 0.1228(7) 0.9225(9) 0.079(4) Uani 1 1 d D U . . .
N1 N 0.3631(7) 0.2383(5) 0.7728(6) 0.033(2) Uani 1 1 d . U . . .
H1 H 0.3699 0.1982 0.7772 0.040 Uiso 1 1 calc R U . . .
N2 N 0.3794(7) 0.2736(6) 0.7091(7) 0.031(2) Uani 1 1 d . U . . .
N3 N 0.4003(8) 0.3529(5) 0.5994(7) 0.031(2) Uani 1 1 d . U . . .
N4 N 0.4580(8) 0.2892(6) 0.4960(7) 0.033(2) Uani 1 1 d . U . . .
N5 N 0.4861(8) 0.2611(5) 0.4329(7) 0.037(2) Uani 1 1 d . U . . .
H5 H 0.4965 0.2214 0.4326 0.044 Uiso 1 1 calc R U . . .
N6 N 0.6458(7) 0.3071(5) 0.7311(7) 0.035(2) Uani 1 1 d . U . . .
H6 H 0.6346 0.3468 0.7301 0.042 Uiso 1 1 calc R U . . .
N7 N 0.5727(8) 0.2649(5) 0.6870(7) 0.032(2) Uani 1 1 d . U . . .
N8 N 0.4564(8) 0.1775(5) 0.6081(7) 0.033(2) Uani 1 1 d . U . . .
N9 N 0.2859(7) 0.2302(7) 0.5176(7) 0.032(2) Uani 1 1 d . U . . .
N10 N 0.1908(7) 0.2538(6) 0.4697(8) 0.040(3) Uani 1 1 d . U . . .
H10 H 0.1744 0.2929 0.4641 0.048 Uiso 1 1 calc R U . . .
C1 C 0.253(2) 0.3793(11) 1.0221(18) 0.152(13) Uani 1 1 d . U . . .
H1A H 0.2092 0.4138 0.9886 0.228 Uiso 1 1 calc R U . . .
H1B H 0.3156 0.3949 1.0726 0.228 Uiso 1 1 calc R U . . .
H1C H 0.2158 0.3535 1.0493 0.228 Uiso 1 1 calc R U . . .
C2 C 0.2823(14) 0.2806(13) 0.9694(13) 0.068(5) Uani 1 1 d . U . . .
C3 C 0.2583(16) 0.2577(13) 1.0394(14) 0.083(6) Uani 1 1 d . U . . .
H3A H 0.2401 0.2835 1.0792 0.099 Uiso 1 1 calc R U . . .
C4 C 0.2620(14) 0.1941(13) 1.0489(14) 0.079(6) Uani 1 1 d . U . . .
H4A H 0.2500 0.1763 1.0990 0.094 Uiso 1 1 calc R U . . .
C5 C 0.2833(14) 0.1549(10) 0.9853(12) 0.074(5) Uani 1 1 d . U . . .
H5A H 0.2796 0.1116 0.9899 0.088 Uiso 1 1 calc R U . . .
C6 C 0.3097(13) 0.1810(11) 0.9168(11) 0.063(5) Uani 1 1 d . U . . .
H6A H 0.3288 0.1556 0.8771 0.076 Uiso 1 1 calc R U . . .
C7 C 0.3079(11) 0.2449(10) 0.9065(10) 0.049(4) Uani 1 1 d . U . . .
C8 C 0.3336(10) 0.2753(8) 0.8306(9) 0.040(3) Uani 1 1 d . U . . .
C9 C 0.3330(11) 0.3355(8) 0.8039(10) 0.047(3) Uani 1 1 d . U . . .
H9A H 0.3178 0.3708 0.8315 0.056 Uiso 1 1 calc R U . . .
C10 C 0.3605(9) 0.3330(7) 0.7252(9) 0.035(3) Uani 1 1 d . U . . .
C11 C 0.3725(10) 0.3799(8) 0.6629(9) 0.034(3) Uani 1 1 d . U . . .
C12 C 0.3567(10) 0.4426(8) 0.6627(11) 0.047(3) Uani 1 1 d . U . . .
H12A H 0.3373 0.4606 0.7084 0.057 Uiso 1 1 calc R U . . .
C13 C 0.3698(11) 0.4800(7) 0.5931(10) 0.051(3) Uani 1 1 d . U . . .
H13A H 0.3578 0.5229 0.5901 0.061 Uiso 1 1 calc R U . . .
C14 C 0.4001(10) 0.4514(8) 0.5312(11) 0.045(3) Uani 1 1 d . U . . .
H14A H 0.4099 0.4751 0.4844 0.054 Uiso 1 1 calc R U . . .
C15 C 0.4172(10) 0.3885(8) 0.5346(9) 0.035(3) Uani 1 1 d . U . . .
C16 C 0.4484(9) 0.3491(7) 0.4717(9) 0.033(3) Uani 1 1 d . U . . .
C17 C 0.4742(10) 0.3584(7) 0.3935(9) 0.043(3) Uani 1 1 d . U . . .
H17A H 0.4757 0.3964 0.3643 0.051 Uiso 1 1 calc R U . . .
C18 C 0.4966(9) 0.3017(7) 0.3687(8) 0.038(3) Uani 1 1 d . U . . .
C19 C 0.5249(11) 0.2805(8) 0.2928(9) 0.044(3) Uani 1 1 d . U . . .
C20 C 0.5475(13) 0.3269(8) 0.2396(11) 0.062(4) Uani 1 1 d . U . . .
H20A H 0.5428 0.3688 0.2539 0.075 Uiso 1 1 calc R U . . .
C21 C 0.5770(15) 0.3117(11) 0.1657(13) 0.079(6) Uani 1 1 d . U . . .
H21A H 0.5963 0.3424 0.1329 0.094 Uiso 1 1 calc R U . . .
C22 C 0.5763(13) 0.2515(11) 0.1440(13) 0.072(5) Uani 1 1 d . U . . .
H22A H 0.5911 0.2411 0.0917 0.086 Uiso 1 1 calc R U . . .
C23 C 0.5550(14) 0.2031(9) 0.1939(12) 0.068(5) Uani 1 1 d . U . . .
H23A H 0.5586 0.1616 0.1772 0.081 Uiso 1 1 calc R U . . .
C24 C 0.5284(12) 0.2181(10) 0.2690(11) 0.053(4) Uani 1 1 d . U . . .
C25 C 0.507(2) 0.1143(12) 0.299(2) 0.129(12) Uani 1 1 d . U . . .
H25A H 0.5178 0.0896 0.3548 0.193 Uiso 1 1 calc R U . . .
H25B H 0.5633 0.1067 0.2796 0.193 Uiso 1 1 calc R U . . .
H25C H 0.4419 0.1030 0.2476 0.193 Uiso 1 1 calc R U . . .
C26 C 0.7397(10) 0.2799(8) 0.7776(9) 0.041(3) Uani 1 1 d . U . . .
H26A H 0.8020 0.3006 0.8139 0.050 Uiso 1 1 calc R U . . .
C27 C 0.7288(10) 0.2184(9) 0.7630(10) 0.046(4) Uani 1 1 d . U . . .
H27A H 0.7802 0.1877 0.7866 0.055 Uiso 1 1 calc R U . . .
C28 C 0.6214(10) 0.2100(7) 0.7034(9) 0.034(3) Uani 1 1 d . U . . .
C29 C 0.5556(10) 0.1585(8) 0.6586(9) 0.034(3) Uani 1 1 d . U . . .
C30 C 0.5798(12) 0.0970(8) 0.6563(11) 0.052(4) Uani 1 1 d . U . . .
H30A H 0.6480 0.0835 0.6919 0.062 Uiso 1 1 calc R U . . .
C31 C 0.5048(12) 0.0544(8) 0.6020(12) 0.063(4) Uani 1 1 d . U . . .
H31A H 0.5222 0.0125 0.6001 0.076 Uiso 1 1 calc R U . . .
C32 C 0.4011(12) 0.0754(8) 0.5495(11) 0.051(4) Uani 1 1 d . U . . .
H32A H 0.3489 0.0478 0.5121 0.062 Uiso 1 1 calc R U . . .
C33 C 0.3793(10) 0.1376(8) 0.5550(9) 0.038(3) Uani 1 1 d . U . . .
C34 C 0.2812(10) 0.1686(9) 0.5083(9) 0.036(3) Uani 1 1 d . U . . .
C35 C 0.1784(11) 0.1496(9) 0.4533(10) 0.053(3) Uani 1 1 d . U . . .
H35A H 0.1525 0.1093 0.4357 0.063 Uiso 1 1 calc R U . . .
C36 C 0.1249(11) 0.2058(8) 0.4315(10) 0.050(3) Uani 1 1 d . U . . .
H36A H 0.0532 0.2098 0.3954 0.061 Uiso 1 1 calc R U . . .
C37 C 0.6196(12) 0.0823(10) 0.9401(11) 0.058(4) Uani 1 1 d D U . . .
C38 C 0.6167(14) 0.0194(9) 0.8985(13) 0.077(5) Uani 1 1 d D U . . .
H38A H 0.6865 0.0065 0.9106 0.116 Uiso 1 1 calc R U . . .
H38B H 0.5751 0.0208 0.8304 0.116 Uiso 1 1 calc R U . . .
H38C H 0.5864 -0.0098 0.9275 0.116 Uiso 1 1 calc R U . . .
C39 C 0.5654(15) 0.0864(10) 1.0051(14) 0.092(6) Uani 1 1 d D U . . .
H39A H 0.5697 0.1284 1.0285 0.138 Uiso 1 1 calc R U . . .
H39B H 0.5980 0.0584 1.0584 0.138 Uiso 1 1 calc R U . . .
H39C H 0.4932 0.0749 0.9706 0.138 Uiso 1 1 calc R U . . .
O4 O -0.050(4) 0.062(3) 0.465(5) 0.102(19) Uiso 0.25 1 d D . P A -1
C40 C -0.028(6) 0.010(3) 0.465(5) 0.08(2) Uiso 0.25 1 d D . P A -1
C41 C 0.045(7) -0.030(5) 0.442(7) 0.11(4) Uiso 0.25 1 d D . P A -1
H41A H 0.0344 -0.0731 0.4541 0.158 Uiso 0.25 1 calc R U P A -1
H41B H 0.0326 -0.0249 0.3760 0.158 Uiso 0.25 1 calc R U P A -1
H41C H 0.1159 -0.0183 0.4823 0.158 Uiso 0.25 1 calc R U P A -1
C42 C -0.020(9) -0.003(6) 0.563(5) 0.11(3) Uiso 0.25 1 d D . P A -1
H42A H -0.0022 -0.0465 0.5780 0.160 Uiso 0.25 1 calc R U P A -1
H42B H 0.0324 0.0228 0.6083 0.160 Uiso 0.25 1 calc R U P A -1
H42C H -0.0866 0.0050 0.5649 0.160 Uiso 0.25 1 calc R U P A -1
Cl1_1 Cl 0.6957(8) 0.4657(6) 0.7456(8) 0.064(3) Uiso 0.51(2) 1 d D . P B 1
O1_1 O 0.6134(15) 0.4320(11) 0.7542(16) 0.064(9) Uiso 0.51(2) 1 d D . P B 1
O2_1 O 0.7883(12) 0.4573(11) 0.8282(12) 0.079(9) Uiso 0.51(2) 1 d D . P B 1
O3_1 O 0.6692(19) 0.5301(7) 0.738(2) 0.101(11) Uiso 0.51(2) 1 d D . P B 1
O4_1 O 0.705(2) 0.4474(13) 0.6617(14) 0.142(16) Uiso 0.51(2) 1 d D . P B 1
Cl1_2 Cl 0.6939(6) 0.4747(4) 0.7650(7) 0.043(3) Uiso 0.49(2) 1 d D . P B 2
O1_2 O 0.6021(16) 0.4396(13) 0.741(2) 0.16(3) Uiso 0.49(2) 1 d D . P B 2
O2_2 O 0.723(2) 0.5034(13) 0.8548(13) 0.144(16) Uiso 0.49(2) 1 d D . P B 2
O3_2 O 0.683(2) 0.5191(12) 0.6935(17) 0.134(15) Uiso 0.49(2) 1 d D . P B 2
O4_2 O 0.7759(16) 0.4338(10) 0.771(2) 0.116(12) Uiso 0.49(2) 1 d D . P B 2
Cl1_3 Cl 0.3065(8) 0.0524(5) 0.7365(8) 0.059(3) Uiso 0.55(3) 1 d D . P C 1
O1_3 O 0.2552(17) 0.0580(10) 0.7984(15) 0.093(10) Uiso 0.55(3) 1 d D . P C 1
O2_3 O 0.3667(17) -0.0026(8) 0.7609(18) 0.100(9) Uiso 0.55(3) 1 d D . P C 1
O3_3 O 0.2329(14) 0.0504(11) 0.6406(11) 0.106(10) Uiso 0.55(3) 1 d D . P C 1
O4_3 O 0.3717(17) 0.1049(9) 0.7500(18) 0.071(10) Uiso 0.55(3) 1 d D . P C 1
Cl1_4 Cl 0.3237(11) 0.0511(6) 0.7551(11) 0.064(5) Uiso 0.45(3) 1 d D . P C 2
O1_4 O 0.331(2) 0.0353(12) 0.8470(13) 0.091(11) Uiso 0.45(3) 1 d D . P C 2
O2_4 O 0.348(2) -0.0014(10) 0.7125(18) 0.089(10) Uiso 0.45(3) 1 d D . P C 2
O3_4 O 0.2202(13) 0.0696(12) 0.698(2) 0.109(13) Uiso 0.45(3) 1 d D . P C 2
O4_4 O 0.3941(19) 0.1002(11) 0.765(2) 0.064(11) Uiso 0.45(3) 1 d D . P C 2

loop_
_atom_site_aniso_label
_atom_site_aniso_U_11
_atom_site_aniso_U_22
_atom_site_aniso_U_33
_atom_site_aniso_U_23
_atom_site_aniso_U_13
_atom_site_aniso_U_12
Fe1 0.0290(10) 0.0245(11) 0.0235(7) -0.0004(7) 0.0112(6) 0.0015(8)
O1 0.186(16) 0.092(11) 0.095(11) -0.018(7) 0.105(11) 0.011(9)
O2 0.095(9) 0.054(9) 0.078(7) -0.007(6) 0.060(7) -0.002(6)
O3 0.081(9) 0.072(9) 0.080(8) -0.012(6) 0.029(6) -0.026(7)
N1 0.037(5) 0.040(6) 0.026(4) 0.000(4) 0.016(4) -0.004(4)
N2 0.031(5) 0.035(5) 0.027(4) -0.004(3) 0.012(3) 0.000(4)
N3 0.033(5) 0.026(5) 0.032(4) -0.005(3) 0.012(3) 0.002(4)
N4 0.036(5) 0.035(6) 0.030(4) -0.001(3) 0.015(3) -0.001(4)
N5 0.046(6) 0.036(5) 0.034(4) 0.001(4) 0.023(4) -0.001(4)
N6 0.031(5) 0.039(6) 0.031(5) 0.002(4) 0.008(3) 0.000(4)
N7 0.032(4) 0.029(5) 0.037(4) -0.002(4) 0.014(3) 0.002(3)
N8 0.039(4) 0.028(5) 0.036(4) 0.000(3) 0.021(3) 0.005(3)
N9 0.027(4) 0.039(6) 0.027(4) 0.001(4) 0.009(3) -0.001(4)
N10 0.025(5) 0.057(7) 0.037(5) -0.005(4) 0.013(3) 0.003(4)
C1 0.29(4) 0.101(17) 0.15(2) -0.021(14) 0.18(3) 0.020(17)
C2 0.069(10) 0.093(11) 0.058(8) -0.013(7) 0.042(8) 0.000(8)
C3 0.093(14) 0.111(13) 0.065(10) -0.005(8) 0.053(10) -0.002(10)
C4 0.071(11) 0.113(13) 0.066(9) -0.001(8) 0.042(8) -0.005(10)
C5 0.081(12) 0.091(11) 0.063(9) 0.009(7) 0.045(9) -0.005(8)
C6 0.073(11) 0.078(10) 0.052(8) -0.004(6) 0.039(8) -0.007(8)
C7 0.040(7) 0.076(9) 0.038(6) -0.003(5) 0.022(5) -0.005(7)
C8 0.039(7) 0.050(7) 0.038(5) -0.010(4) 0.021(5) -0.002(6)
C9 0.057(8) 0.048(7) 0.044(6) -0.014(5) 0.030(6) -0.005(6)
C10 0.032(6) 0.037(6) 0.038(5) -0.005(4) 0.015(4) 0.001(5)
C11 0.035(7) 0.031(6) 0.037(5) -0.007(4) 0.014(4) 0.001(5)
C12 0.045(8) 0.033(7) 0.062(7) -0.003(5) 0.020(6) 0.001(6)
C13 0.058(9) 0.029(7) 0.066(7) -0.003(5) 0.025(6) 0.001(6)
C14 0.042(8) 0.032(7) 0.058(7) 0.003(5) 0.017(5) 0.002(6)
C15 0.036(6) 0.030(6) 0.038(5) 0.000(4) 0.012(4) -0.001(5)
C16 0.031(6) 0.034(6) 0.029(4) 0.002(4) 0.009(4) -0.003(4)
C17 0.046(7) 0.045(7) 0.035(5) 0.008(4) 0.015(5) -0.001(5)
C18 0.037(6) 0.047(6) 0.031(5) 0.003(4) 0.015(4) -0.007(5)
C19 0.045(7) 0.056(8) 0.036(5) 0.000(4) 0.021(5) -0.005(6)
C20 0.083(10) 0.072(9) 0.040(7) 0.005(6) 0.034(7) -0.007(7)
C21 0.110(14) 0.087(12) 0.060(9) -0.010(7) 0.055(10) -0.024(9)
C22 0.087(12) 0.086(12) 0.057(9) -0.011(7) 0.044(8) -0.023(9)
C23 0.085(12) 0.075(11) 0.068(8) -0.017(7) 0.056(9) -0.013(8)
C24 0.053(9) 0.063(8) 0.050(7) -0.008(5) 0.028(6) -0.001(6)
C25 0.24(3) 0.058(12) 0.18(3) -0.013(9) 0.18(3) -0.004(10)
C26 0.034(5) 0.049(8) 0.042(6) 0.004(5) 0.016(4) 0.002(5)
C27 0.033(6) 0.047(8) 0.053(7) 0.007(5) 0.014(4) 0.011(5)
C28 0.035(5) 0.036(5) 0.033(5) 0.009(4) 0.017(4) 0.008(4)
C29 0.039(5) 0.029(6) 0.040(5) 0.005(4) 0.024(4) 0.010(4)
C30 0.066(8) 0.036(7) 0.055(7) 0.007(5) 0.027(6) 0.015(5)
C31 0.074(8) 0.038(7) 0.075(9) -0.006(6) 0.030(6) 0.013(6)
C32 0.072(7) 0.036(7) 0.055(7) 0.000(5) 0.035(6) 0.009(5)
C33 0.042(5) 0.033(6) 0.042(6) -0.001(4) 0.021(4) -0.001(4)
C34 0.032(5) 0.043(6) 0.033(5) -0.003(4) 0.015(4) -0.003(4)
C35 0.043(6) 0.065(8) 0.051(7) -0.013(5) 0.020(5) -0.012(5)
C36 0.037(6) 0.068(8) 0.045(7) -0.008(6) 0.015(4) -0.010(5)
C37 0.038(8) 0.055(10) 0.069(9) 0.005(7) 0.010(6) 0.000(7)
C38 0.075(11) 0.063(11) 0.089(12) -0.002(8) 0.028(9) -0.006(8)
C39 0.090(13) 0.093(16) 0.102(12) 0.013(11) 0.050(11) 0.012(11)

_geom_special_details            
;
 All esds (except the esd in the dihedral angle between two l.s. planes)
 are estimated using the full covariance matrix.  The cell esds are taken
 into account individually in the estimation of esds in distances, angles
 and torsion angles; correlations between esds in cell parameters are only
 used when they are defined by crystal symmetry.  An approximate (isotropic)
 treatment of cell esds is used for estimating esds involving l.s. planes.
;

loop_
_geom_bond_atom_site_label_1
_geom_bond_atom_site_label_2
_geom_bond_distance
_geom_bond_site_symmetry_2
_geom_bond_publ_flag
Fe1 N3 1.923(12) . ?
Fe1 N8 1.940(12) . ?
Fe1 N4 1.961(10) . ?
Fe1 N7 1.964(10) . ?
Fe1 N2 1.997(10) . ?
Fe1 N9 2.004(10) . ?
O1 C2 1.37(2) . ?
O1 C1 1.43(2) . ?
O2 C24 1.32(2) . ?
O2 C25 1.40(2) . ?
O3 C37 1.18(2) . ?
N1 N2 1.336(13) . ?
N1 C8 1.384(15) . ?
N1 H1 0.8700 . ?
N2 C10 1.354(15) . ?
N3 C11 1.330(16) . ?
N3 C15 1.358(17) . ?
N4 N5 1.337(14) . ?
N4 C16 1.339(15) . ?
N5 C18 1.375(15) . ?
N5 H5 0.8700 . ?
N6 N7 1.336(14) . ?
N6 C26 1.359(15) . ?
N6 H6 0.8700 . ?
N7 C28 1.342(16) . ?
N8 C29 1.360(16) . ?
N8 C33 1.368(17) . ?
N9 C34 1.337(16) . ?
N9 N10 1.342(14) . ?
N10 C36 1.357(18) . ?
N10 H10 0.8700 . ?
C1 H1A 0.9700 . ?
C1 H1B 0.9700 . ?
C1 H1C 0.9700 . ?
C2 C3 1.35(3) . ?
C2 C7 1.40(2) . ?
C3 C4 1.38(2) . ?
C3 H3A 0.9400 . ?
C4 C5 1.42(3) . ?
C4 H4A 0.9400 . ?
C5 C6 1.38(2) . ?
C5 H5A 0.9400 . ?
C6 C7 1.389(19) . ?
C6 H6A 0.9400 . ?
C7 C8 1.51(2) . ?
C8 C9 1.362(17) . ?
C9 C10 1.420(17) . ?
C9 H9A 0.9400 . ?
C10 C11 1.45(2) . ?
C11 C12 1.373(16) . ?
C12 C13 1.41(2) . ?
C12 H12A 0.9400 . ?
C13 C14 1.35(2) . ?
C13 H13A 0.9400 . ?
C14 C15 1.378(16) . ?
C14 H14A 0.9400 . ?
C15 C16 1.486(19) . ?
C16 C17 1.411(17) . ?
C17 C18 1.359(18) . ?
C17 H17A 0.9400 . ?
C18 C19 1.458(18) . ?
C19 C24 1.40(2) . ?
C19 C20 1.41(2) . ?
C20 C21 1.40(2) . ?
C20 H20A 0.9400 . ?
C21 C22 1.34(2) . ?
C21 H21A 0.9400 . ?
C22 C23 1.40(2) . ?
C22 H22A 0.9400 . ?
C23 C24 1.40(2) . ?
C23 H23A 0.9400 . ?
C25 H25A 0.9700 . ?
C25 H25B 0.9700 . ?
C25 H25C 0.9700 . ?
C26 C27 1.347(17) . ?
C26 H26A 0.9400 . ?
C27 C28 1.427(17) . ?
C27 H27A 0.9400 . ?
C28 C29 1.434(19) . ?
C29 C30 1.375(17) . ?
C30 C31 1.39(2) . ?
C30 H30A 0.9400 . ?
C31 C32 1.43(2) . ?
C31 H31A 0.9400 . ?
C32 C33 1.390(17) . ?
C32 H32A 0.9400 . ?
C33 C34 1.440(19) . ?
C34 C35 1.412(18) . ?
C35 C36 1.40(2) . ?
C35 H35A 0.9400 . ?
C36 H36A 0.9400 . ?
C37 C38 1.494(16) . ?
C37 C39 1.495(16) . ?
C38 H38A 0.9700 . ?
C38 H38B 0.9700 . ?
C38 H38C 0.9700 . ?
C39 H39A 0.9700 . ?
C39 H39B 0.9700 . ?
C39 H39C 0.9700 . ?
O4 C40 1.17(2) . ?
C40 C41 1.493(18) . ?
C40 C42 1.494(18) . ?
C41 H41A 0.9700 . ?
C41 H41B 0.9700 . ?
C41 H41C 0.9700 . ?
C42 H42A 0.9700 . ?
C42 H42B 0.9700 . ?
C42 H42C 0.9700 . ?
Cl1_1 O4_1 1.410(10) . ?
Cl1_1 O2_1 1.414(9) . ?
Cl1_1 O1_1 1.427(9) . ?
Cl1_1 O3_1 1.432(10) . ?
Cl1_2 O2_2 1.413(10) . ?
Cl1_2 O1_2 1.415(10) . ?
Cl1_2 O3_2 1.420(10) . ?
Cl1_2 O4_2 1.434(10) . ?
Cl1_3 O3_3 1.417(9) . ?
Cl1_3 O2_3 1.420(9) . ?
Cl1_3 O1_3 1.422(9) . ?
Cl1_3 O4_3 1.423(9) . ?
Cl1_4 O1_4 1.420(10) . ?
Cl1_4 O2_4 1.420(9) . ?
Cl1_4 O4_4 1.422(9) . ?
Cl1_4 O3_4 1.422(10) . ?

loop_
_geom_angle_atom_site_label_1
_geom_angle_atom_site_label_2
_geom_angle_atom_site_label_3
_geom_angle
_geom_angle_site_symmetry_1
_geom_angle_site_symmetry_3
_geom_angle_publ_flag
N3 Fe1 N8 176.9(4) . . ?
N3 Fe1 N4 79.6(4) . . ?
N8 Fe1 N4 99.3(5) . . ?
N3 Fe1 N7 98.6(4) . . ?
N8 Fe1 N7 78.5(5) . . ?
N4 Fe1 N7 89.6(4) . . ?
N3 Fe1 N2 79.5(4) . . ?
N8 Fe1 N2 101.6(4) . . ?
N4 Fe1 N2 159.1(5) . . ?
N7 Fe1 N2 94.1(4) . . ?
N3 Fe1 N9 103.8(5) . . ?
N8 Fe1 N9 79.1(5) . . ?
N4 Fe1 N9 93.5(4) . . ?
N7 Fe1 N9 157.6(5) . . ?
N2 Fe1 N9 90.9(4) . . ?
C2 O1 C1 116.4(15) . . ?
C24 O2 C25 118.6(14) . . ?
N2 N1 C8 109.4(12) . . ?
N2 N1 H1 125.3 . . ?
C8 N1 H1 125.3 . . ?
N1 N2 C10 107.4(11) . . ?
N1 N2 Fe1 139.6(9) . . ?
C10 N2 Fe1 113.0(9) . . ?
C11 N3 C15 119.2(13) . . ?
C11 N3 Fe1 121.1(10) . . ?
C15 N3 Fe1 119.6(9) . . ?
N5 N4 C16 105.2(10) . . ?
N5 N4 Fe1 137.5(10) . . ?
C16 N4 Fe1 117.3(8) . . ?
N4 N5 C18 112.7(12) . . ?
N4 N5 H5 123.6 . . ?
C18 N5 H5 123.6 . . ?
N7 N6 C26 111.1(13) . . ?
N7 N6 H6 124.5 . . ?
C26 N6 H6 124.5 . . ?
N6 N7 C28 106.0(12) . . ?
N6 N7 Fe1 136.8(9) . . ?
C28 N7 Fe1 117.0(10) . . ?
C29 N8 C33 122.3(13) . . ?
C29 N8 Fe1 119.2(10) . . ?
C33 N8 Fe1 118.3(10) . . ?
C34 N9 N10 108.9(10) . . ?
C34 N9 Fe1 115.9(8) . . ?
N10 N9 Fe1 135.1(11) . . ?
N9 N10 C36 107.8(13) . . ?
N9 N10 H10 126.1 . . ?
C36 N10 H10 126.1 . . ?
O1 C1 H1A 109.5 . . ?
O1 C1 H1B 109.5 . . ?
H1A C1 H1B 109.5 . . ?
O1 C1 H1C 109.5 . . ?
H1A C1 H1C 109.5 . . ?
H1B C1 H1C 109.5 . . ?
C3 C2 O1 118(2) . . ?
C3 C2 C7 125(3) . . ?
O1 C2 C7 117.1(16) . . ?
C2 C3 C4 116(2) . . ?
C2 C3 H3A 122.0 . . ?
C4 C3 H3A 122.0 . . ?
C3 C4 C5 122.1(18) . . ?
C3 C4 H4A 119.0 . . ?
C5 C4 H4A 119.0 . . ?
C6 C5 C4 119(2) . . ?
C6 C5 H5A 120.4 . . ?
C4 C5 H5A 120.4 . . ?
C5 C6 C7 119.8(17) . . ?
C5 C6 H6A 120.1 . . ?
C7 C6 H6A 120.1 . . ?
C6 C7 C2 117.8(16) . . ?
C6 C7 C8 121.4(13) . . ?
C2 C7 C8 120.8(19) . . ?
C9 C8 N1 108.8(12) . . ?
C9 C8 C7 132.4(15) . . ?
N1 C8 C7 118.7(15) . . ?
C8 C9 C10 104.6(13) . . ?
C8 C9 H9A 127.7 . . ?
C10 C9 H9A 127.7 . . ?
N2 C10 C9 109.8(13) . . ?
N2 C10 C11 117.0(12) . . ?
C9 C10 C11 133.3(14) . . ?
N3 C11 C12 121.9(13) . . ?
N3 C11 C10 109.3(14) . . ?
C12 C11 C10 128.8(12) . . ?
C11 C12 C13 119.5(14) . . ?
C11 C12 H12A 120.3 . . ?
C13 C12 H12A 120.3 . . ?
C14 C13 C12 117.1(16) . . ?
C14 C13 H13A 121.4 . . ?
C12 C13 H13A 121.4 . . ?
C13 C14 C15 121.9(14) . . ?
C13 C14 H14A 119.1 . . ?
C15 C14 H14A 119.1 . . ?
N3 C15 C14 120.3(12) . . ?
N3 C15 C16 110.2(13) . . ?
C14 C15 C16 129.4(12) . . ?
N4 C16 C17 110.1(13) . . ?
N4 C16 C15 113.2(11) . . ?
C17 C16 C15 136.7(14) . . ?
C18 C17 C16 106.5(14) . . ?
C18 C17 H17A 126.7 . . ?
C16 C17 H17A 126.7 . . ?
C17 C18 N5 105.4(12) . . ?
C17 C18 C19 132.9(15) . . ?
N5 C18 C19 121.7(14) . . ?
C24 C19 C20 119.2(15) . . ?
C24 C19 C18 124.1(15) . . ?
C20 C19 C18 116.6(16) . . ?
C21 C20 C19 121.4(18) . . ?
C21 C20 H20A 119.3 . . ?
C19 C20 H20A 119.3 . . ?
C22 C21 C20 117.1(18) . . ?
C22 C21 H21A 121.5 . . ?
C20 C21 H21A 121.5 . . ?
C21 C22 C23 124.5(17) . . ?
C21 C22 H22A 117.7 . . ?
C23 C22 H22A 117.7 . . ?
C24 C23 C22 118.3(19) . . ?
C24 C23 H23A 120.9 . . ?
C22 C23 H23A 120.9 . . ?
O2 C24 C23 124.0(18) . . ?
O2 C24 C19 116.6(14) . . ?
C23 C24 C19 119.4(17) . . ?
O2 C25 H25A 109.5 . . ?
O2 C25 H25B 109.5 . . ?
H25A C25 H25B 109.5 . . ?
O2 C25 H25C 109.5 . . ?
H25A C25 H25C 109.5 . . ?
H25B C25 H25C 109.5 . . ?
C27 C26 N6 108.5(12) . . ?
C27 C26 H26A 125.7 . . ?
N6 C26 H26A 125.7 . . ?
C26 C27 C28 104.6(13) . . ?
C26 C27 H27A 127.7 . . ?
C28 C27 H27A 127.7 . . ?
N7 C28 C27 109.8(14) . . ?
N7 C28 C29 114.4(13) . . ?
C27 C28 C29 135.8(15) . . ?
N8 C29 C30 119.2(14) . . ?
N8 C29 C28 110.8(13) . . ?
C30 C29 C28 130.0(13) . . ?
C29 C30 C31 121.1(15) . . ?
C29 C30 H30A 119.5 . . ?
C31 C30 H30A 119.5 . . ?
C30 C31 C32 118.8(16) . . ?
C30 C31 H31A 120.6 . . ?
C32 C31 H31A 120.6 . . ?
C33 C32 C31 118.4(15) . . ?
C33 C32 H32A 120.8 . . ?
C31 C32 H32A 120.8 . . ?
N8 C33 C32 120.2(13) . . ?
N8 C33 C34 112.0(15) . . ?
C32 C33 C34 127.8(14) . . ?
N9 C34 C35 110.3(13) . . ?
N9 C34 C33 114.5(12) . . ?
C35 C34 C33 135.2(17) . . ?
C36 C35 C34 102.4(16) . . ?
C36 C35 H35A 128.8 . . ?
C34 C35 H35A 128.8 . . ?
N10 C36 C35 110.5(14) . . ?
N10 C36 H36A 124.7 . . ?
C35 C36 H36A 124.7 . . ?
O3 C37 C38 120.0(18) . . ?
O3 C37 C39 125.7(18) . . ?
C38 C37 C39 114.2(18) . . ?
C37 C38 H38A 109.5 . . ?
C37 C38 H38B 109.5 . . ?
H38A C38 H38B 109.5 . . ?
C37 C38 H38C 109.5 . . ?
H38A C38 H38C 109.5 . . ?
H38B C38 H38C 109.5 . . ?
C37 C39 H39A 109.5 . . ?
C37 C39 H39B 109.5 . . ?
H39A C39 H39B 109.5 . . ?
C37 C39 H39C 109.5 . . ?
H39A C39 H39C 109.5 . . ?
H39B C39 H39C 109.5 . . ?
O4 C40 C41 140(7) . . ?
O4 C40 C42 96(7) . . ?
C41 C40 C42 111(7) . . ?
C40 C41 H41A 109.5 . . ?
C40 C41 H41B 109.5 . . ?
H41A C41 H41B 109.5 . . ?
C40 C41 H41C 109.5 . . ?
H41A C41 H41C 109.5 . . ?
H41B C41 H41C 109.5 . . ?
C40 C42 H42A 109.5 . . ?
C40 C42 H42B 109.5 . . ?
H42A C42 H42B 109.5 . . ?
C40 C42 H42C 109.5 . . ?
H42A C42 H42C 109.5 . . ?
H42B C42 H42C 109.5 . . ?
O4_1 Cl1_1 O2_1 112.8(10) . . ?
O4_1 Cl1_1 O1_1 109.3(10) . . ?
O2_1 Cl1_1 O1_1 110.0(10) . . ?
O4_1 Cl1_1 O3_1 108.4(10) . . ?
O2_1 Cl1_1 O3_1 108.4(10) . . ?
O1_1 Cl1_1 O3_1 107.9(10) . . ?
O2_2 Cl1_2 O1_2 111.4(11) . . ?
O2_2 Cl1_2 O3_2 110.9(11) . . ?
O1_2 Cl1_2 O3_2 111.0(11) . . ?
O2_2 Cl1_2 O4_2 107.8(10) . . ?
O1_2 Cl1_2 O4_2 108.6(11) . . ?
O3_2 Cl1_2 O4_2 107.0(10) . . ?
O3_3 Cl1_3 O2_3 110.8(10) . . ?
O3_3 Cl1_3 O1_3 110.1(10) . . ?
O2_3 Cl1_3 O1_3 108.1(10) . . ?
O3_3 Cl1_3 O4_3 109.3(10) . . ?
O2_3 Cl1_3 O4_3 110.2(10) . . ?
O1_3 Cl1_3 O4_3 108.3(10) . . ?
O1_4 Cl1_4 O2_4 109.7(10) . . ?
O1_4 Cl1_4 O4_4 108.4(10) . . ?
O2_4 Cl1_4 O4_4 110.6(10) . . ?
O1_4 Cl1_4 O3_4 108.6(10) . . ?
O2_4 Cl1_4 O3_4 108.5(10) . . ?
O4_4 Cl1_4 O3_4 110.9(11) . . ?

loop_
_geom_hbond_atom_site_label_D
_geom_hbond_atom_site_label_H
_geom_hbond_atom_site_label_A
_geom_hbond_distance_DH
_geom_hbond_distance_HA
_geom_hbond_distance_DA
_geom_hbond_angle_DHA
_geom_hbond_site_symmetry_A
N1 H1 O4_4 0.87 2.16 3.02(3) 169.0 .
N1 H1 O4_3 0.87 2.06 2.91(2) 165.2 .
N5 H5 O2 0.87 2.03 2.603(16) 122.9 .
N6 H6 O1_2 0.87 2.08 2.94(3) 173.1 .
N6 H6 O1_1 0.87 1.93 2.78(3) 168.3 .
N6 H6 Cl1_1 0.87 2.69 3.486(17) 152.8 .
N6 H6 Cl1_2 0.87 2.87 3.681(15) 155.0 .
N10 H10 O3 0.87 1.92 2.75(2) 159.2 4_565

_refine_diff_density_max         0.309
_refine_diff_density_min         -0.327
_refine_diff_density_rms         0.057

_shelx_res_file                  
;

    Initial.res created by SHELXL-2014/7

TITL samp1 in P2(1)/n  Sample folder: srj128c5
CELL 0.77490  14.1652  21.5960  15.4141  90.000 114.290  90.000
ZERR    4.00   0.0054   0.0083    0.0059   0.000  0.0041   0.000
LATT  1
SYMM 0.5-X, 0.5+Y, 0.5-Z
SFAC C H N O Cl Fe
DISP    C   -0.00202   0.00197       13.60
DISP    H    0.00000   0.00000        0.67
DISP    N   -0.00306   0.00403       23.92
DISP    O   -0.00415   0.00737       40.17
DISP    Cl   0.14076   0.18956      859.19
DISP    Fe   0.20639   0.99298     4412.23
UNIT 159 150 40 45 8 4
LIST 6 ! automatically inserted. Change 6 to 4 for CHECKCIF!!
SIZE 0.1 0.07 0.05 !dark red block
TEMP -23

SADI 0.01 C40 C41 C40 C42 C37 C38 C37 C39
SADI 0.01 C40 O4 C37 O3
SIMU 0.01 C41 C42 C38 C39
SADI_ClO4 0.01 Cl1 O1 Cl1 O2 Cl1 O3 Cl1 O4
SADI_ClO4 0.02 O1 O2 O1 O3 O1 O4 O2 O3 O2 O4 O3 O4

RIGU
ISOR O4_4
L.S. 200
PLAN  20
ACTA
Bond $h
EQIV $1 x-1/2, -y+1/2, z-1/2
HTAB
Htab N1 O4_4
HTAB N1 O4_3
HTAB N5 O2
HTAB N6 O1_2
HTAB N6 O1_1
HTAB N6 Cl1_1
HTAB N6 Cl1_2
HTAB N10 O3_$1

WGHT    0.134500    5.445300
FVAR       0.12234   0.51287   0.55311
FE1   6    0.424342    0.265126    0.602665    11.00000    0.02901    0.02451 =
         0.02349   -0.00044    0.01120    0.00154
O1    4    0.278830    0.343482    0.957088    11.00000    0.18616    0.09221 =
         0.09467   -0.01773    0.10462    0.01070
O2    4    0.505510    0.176919    0.320526    11.00000    0.09459    0.05355 =
         0.07787   -0.00730    0.05965   -0.00247
O3    4    0.664200    0.122842    0.922451    11.00000    0.08079    0.07178 =
         0.08022   -0.01187    0.02913   -0.02612
N1    3    0.363093    0.238267    0.772775    11.00000    0.03705    0.04039 =
         0.02588    0.00025    0.01611   -0.00360
AFIX  43
H1    2    0.369927    0.198211    0.777195    11.00000   -1.20000
AFIX   0
N2    3    0.379442    0.273572    0.709102    11.00000    0.03126    0.03542 =
         0.02721   -0.00354    0.01232   -0.00024
N3    3    0.400309    0.352928    0.599431    11.00000    0.03278    0.02590 =
         0.03236   -0.00483    0.01228    0.00162
N4    3    0.457988    0.289173    0.495986    11.00000    0.03587    0.03470 =
         0.02957   -0.00119    0.01513   -0.00101
N5    3    0.486060    0.261087    0.432928    11.00000    0.04556    0.03620 =
         0.03442    0.00066    0.02255   -0.00058
AFIX  43
H5    2    0.496538    0.221412    0.432561    11.00000   -1.20000
AFIX   0
N6    3    0.645761    0.307115    0.731056    11.00000    0.03101    0.03852 =
         0.03126    0.00235    0.00791    0.00018
AFIX  43
H6    2    0.634624    0.346780    0.730054    11.00000   -1.20000
AFIX   0
N7    3    0.572696    0.264898    0.687015    11.00000    0.03155    0.02907 =
         0.03697   -0.00177    0.01431    0.00202
N8    3    0.456419    0.177519    0.608086    11.00000    0.03896    0.02813 =
         0.03640   -0.00049    0.02120    0.00519
N9    3    0.285928    0.230241    0.517592    11.00000    0.02690    0.03932 =
         0.02696    0.00109    0.00915   -0.00117
N10   3    0.190840    0.253793    0.469675    11.00000    0.02497    0.05661 =
         0.03734   -0.00533    0.01288    0.00325
AFIX  43
H10   2    0.174411    0.292860    0.464084    11.00000   -1.20000
AFIX   0
C1    1    0.252754    0.379281    1.022086    11.00000    0.28886    0.10116 =
         0.15008   -0.02123    0.17619    0.01972
AFIX 137
H1A   2    0.209218    0.413801    0.988563    11.00000   -1.50000
H1B   2    0.315588    0.394854    1.072559    11.00000   -1.50000
H1C   2    0.215755    0.353487    1.049253    11.00000   -1.50000
AFIX   0
C2    1    0.282290    0.280587    0.969364    11.00000    0.06922    0.09324 =
         0.05814   -0.01291    0.04246   -0.00005
C3    1    0.258251    0.257670    1.039424    11.00000    0.09327    0.11064 =
         0.06471   -0.00524    0.05257   -0.00215
AFIX  43
H3A   2    0.240110    0.283501    1.079239    11.00000   -1.20000
AFIX   0
C4    1    0.261969    0.194148    1.048893    11.00000    0.07119    0.11275 =
         0.06581   -0.00054    0.04187   -0.00484
AFIX  43
H4A   2    0.249984    0.176251    1.099038    11.00000   -1.20000
AFIX   0
C5    1    0.283338    0.154895    0.985270    11.00000    0.08114    0.09114 =
         0.06319    0.00855    0.04457   -0.00521
AFIX  43
H5A   2    0.279565    0.111640    0.989859    11.00000   -1.20000
AFIX   0
C6    1    0.309656    0.181006    0.916766    11.00000    0.07341    0.07848 =
         0.05172   -0.00382    0.03922   -0.00687
AFIX  43
H6A   2    0.328782    0.155643    0.877096    11.00000   -1.20000
AFIX   0
C7    1    0.307852    0.244941    0.906469    11.00000    0.03971    0.07571 =
         0.03837   -0.00344    0.02209   -0.00480
C8    1    0.333595    0.275312    0.830615    11.00000    0.03863    0.04964 =
         0.03843   -0.00976    0.02139   -0.00239
C9    1    0.333016    0.335498    0.803939    11.00000    0.05710    0.04824 =
         0.04403   -0.01367    0.03048   -0.00491
AFIX  43
H9A   2    0.317805    0.370812    0.831484    11.00000   -1.20000
AFIX   0
C10   1    0.360524    0.332958    0.725227    11.00000    0.03212    0.03666 =
         0.03847   -0.00513    0.01539    0.00071
C11   1    0.372541    0.379920    0.662885    11.00000    0.03520    0.03080 =
         0.03687   -0.00652    0.01430    0.00071
C12   1    0.356682    0.442638    0.662663    11.00000    0.04452    0.03311 =
         0.06201   -0.00327    0.02014    0.00064
AFIX  43
H12A  2    0.337277    0.460621    0.708430    11.00000   -1.20000
AFIX   0
C13   1    0.369760    0.479975    0.593069    11.00000    0.05803    0.02865 =
         0.06590   -0.00255    0.02530    0.00078
AFIX  43
H13A  2    0.357783    0.522894    0.590129    11.00000   -1.20000
AFIX   0
C14   1    0.400085    0.451428    0.531234    11.00000    0.04200    0.03231 =
         0.05827    0.00259    0.01697    0.00203
AFIX  43
H14A  2    0.409888    0.475095    0.484422    11.00000   -1.20000
AFIX   0
C15   1    0.417182    0.388504    0.534559    11.00000    0.03578    0.02977 =
         0.03757   -0.00038    0.01217   -0.00085
C16   1    0.448363    0.349144    0.471707    11.00000    0.03127    0.03429 =
         0.02945    0.00184    0.00929   -0.00284
C17   1    0.474222    0.358404    0.393511    11.00000    0.04596    0.04527 =
         0.03477    0.00792    0.01476   -0.00124
AFIX  43
H17A  2    0.475700    0.396371    0.364274    11.00000   -1.20000
AFIX   0
C18   1    0.496575    0.301671    0.368747    11.00000    0.03716    0.04687 =
         0.03063    0.00255    0.01503   -0.00672
C19   1    0.524887    0.280547    0.292770    11.00000    0.04548    0.05567 =
         0.03606    0.00022    0.02124   -0.00458
C20   1    0.547531    0.326898    0.239567    11.00000    0.08300    0.07193 =
         0.04009    0.00522    0.03364   -0.00686
AFIX  43
H20A  2    0.542768    0.368771    0.253930    11.00000   -1.20000
AFIX   0
C21   1    0.576985    0.311742    0.165730    11.00000    0.10970    0.08664 =
         0.05995   -0.00972    0.05522   -0.02425
AFIX  43
H21A  2    0.596347    0.342410    0.132929    11.00000   -1.20000
AFIX   0
C22   1    0.576304    0.251538    0.143979    11.00000    0.08671    0.08604 =
         0.05671   -0.01148    0.04350   -0.02337
AFIX  43
H22A  2    0.591109    0.241093    0.091688    11.00000   -1.20000
AFIX   0
C23   1    0.555008    0.203084    0.193927    11.00000    0.08496    0.07521 =
         0.06753   -0.01709    0.05614   -0.01313
AFIX  43
H23A  2    0.558603    0.161564    0.177232    11.00000   -1.20000
AFIX   0
C24   1    0.528366    0.218140    0.268997    11.00000    0.05315    0.06326 =
         0.04975   -0.00770    0.02803   -0.00117
C25   1    0.507240    0.114293    0.298986    11.00000    0.23868    0.05823 =
         0.17832   -0.01257    0.17626   -0.00402
AFIX 137
H25A  2    0.517790    0.089597    0.354789    11.00000   -1.50000
H25B  2    0.563267    0.106723    0.279605    11.00000   -1.50000
H25C  2    0.441865    0.103019    0.247588    11.00000   -1.50000
AFIX   0
C26   1    0.739747    0.279932    0.777611    11.00000    0.03364    0.04941 =
         0.04171    0.00399    0.01622    0.00156
AFIX  43
H26A  2    0.801964    0.300610    0.813923    11.00000   -1.20000
AFIX   0
C27   1    0.728751    0.218372    0.762969    11.00000    0.03312    0.04749 =
         0.05257    0.00745    0.01414    0.01103
AFIX  43
H27A  2    0.780231    0.187741    0.786649    11.00000   -1.20000
AFIX   0
C28   1    0.621433    0.210045    0.703447    11.00000    0.03467    0.03578 =
         0.03316    0.00864    0.01687    0.00784
C29   1    0.555616    0.158489    0.658558    11.00000    0.03907    0.02859 =
         0.04037    0.00488    0.02356    0.00970
C30   1    0.579835    0.097011    0.656311    11.00000    0.06604    0.03615 =
         0.05506    0.00697    0.02697    0.01532
AFIX  43
H30A  2    0.648045    0.083510    0.691935    11.00000   -1.20000
AFIX   0
C31   1    0.504842    0.054367    0.602038    11.00000    0.07436    0.03816 =
         0.07523   -0.00607    0.02957    0.01307
AFIX  43
H31A  2    0.522231    0.012543    0.600069    11.00000   -1.20000
AFIX   0
C32   1    0.401106    0.075377    0.549476    11.00000    0.07169    0.03618 =
         0.05508    0.00001    0.03529    0.00862
AFIX  43
H32A  2    0.348902    0.047771    0.512108    11.00000   -1.20000
AFIX   0
C33   1    0.379305    0.137619    0.554963    11.00000    0.04221    0.03334 =
         0.04163   -0.00131    0.02134   -0.00090
C34   1    0.281234    0.168612    0.508337    11.00000    0.03231    0.04285 =
         0.03315   -0.00315    0.01492   -0.00291
C35   1    0.178432    0.149583    0.453293    11.00000    0.04307    0.06478 =
         0.05054   -0.01309    0.01984   -0.01172
AFIX  43
H35A  2    0.152548    0.109280    0.435742    11.00000   -1.20000
AFIX   0
C36   1    0.124865    0.205804    0.431487    11.00000    0.03664    0.06751 =
         0.04546   -0.00798    0.01517   -0.01038
AFIX  43
H36A  2    0.053165    0.209815    0.395415    11.00000   -1.20000
AFIX   0
C37   1    0.619606    0.082287    0.940081    11.00000    0.03839    0.05481 =
         0.06895    0.00456    0.00992    0.00011
C38   1    0.616654    0.019445    0.898503    11.00000    0.07477    0.06295 =
         0.08892   -0.00206    0.02816   -0.00622
AFIX 137
H38A  2    0.686523    0.006496    0.910563    11.00000   -1.50000
H38B  2    0.575113    0.020847    0.830401    11.00000   -1.50000
H38C  2    0.586409   -0.009808    0.927549    11.00000   -1.50000
AFIX   0
C39   1    0.565363    0.086377    1.005074    11.00000    0.09016    0.09320 =
         0.10229    0.01317    0.04963    0.01204
AFIX 137
H39A  2    0.569685    0.128440    1.028478    11.00000   -1.50000
H39B  2    0.597986    0.058396    1.058352    11.00000   -1.50000
H39C  2    0.493223    0.074949    0.970561    11.00000   -1.50000
AFIX   0
PART  -1
O4    4   -0.049544    0.062215    0.464538    10.25000    0.10161
C40   1   -0.027850    0.009893    0.464841    10.25000    0.08052
C41   1    0.045147   -0.030089    0.442345    10.25000    0.10554
AFIX  33
H41A  2    0.034407   -0.073086    0.454102    10.25000   -1.50000
H41B  2    0.032566   -0.024872    0.375980    10.25000   -1.50000
H41C  2    0.115884   -0.018281    0.482340    10.25000   -1.50000
AFIX   0
C42   1   -0.020432   -0.003385    0.562589    10.25000    0.10670
AFIX  33
H42A  2   -0.002243   -0.046533    0.578041    10.25000   -1.50000
H42B  2    0.032390    0.022762    0.608258    10.25000   -1.50000
H42C  2   -0.086625    0.004997    0.564915    10.25000   -1.50000
AFIX   0
PART   1

RESI 1 CLO4
CL1   5    0.695710    0.465736    0.745621    21.00000    0.06416
O1    4    0.613401    0.431994    0.754227    21.00000    0.06434
O2    4    0.788305    0.457262    0.828162    21.00000    0.07895
O3    4    0.669245    0.530087    0.737837    21.00000    0.10066
O4    4    0.704997    0.447399    0.661705    21.00000    0.14224
PART   2

RESI 2 CLO4
CL1   5    0.693885    0.474733    0.764996   -21.00000    0.04282
O1    4    0.602147    0.439641    0.740666   -21.00000    0.15799
O2    4    0.723493    0.503416    0.854786   -21.00000    0.14443
O3    4    0.682646    0.519149    0.693515   -21.00000    0.13436
O4    4    0.775903    0.433840    0.770536   -21.00000    0.11561
PART   1

RESI 3 CLO4
CL1   5    0.306545    0.052350    0.736535    31.00000    0.05903
O1    4    0.255214    0.057978    0.798405    31.00000    0.09323
O2    4    0.366739   -0.002648    0.760891    31.00000    0.09964
O3    4    0.232928    0.050354    0.640555    31.00000    0.10592
O4    4    0.371718    0.104909    0.749997    31.00000    0.07091
PART   2

RESI 4 CLO4
CL1   5    0.323675    0.051132    0.755125   -31.00000    0.06354
O1    4    0.330846    0.035342    0.847040   -31.00000    0.09065
O2    4    0.347679   -0.001359    0.712494   -31.00000    0.08915
O3    4    0.220153    0.069564    0.697832   -31.00000    0.10892
O4    4    0.394123    0.100241    0.764710   -31.00000    0.06406
PART   0

HKLF 4

REM  samp1 in P2(1)/n  Sample folder: srj128c5
REM R1 =  0.0771 for    1487 Fo > 4sig(Fo)  and  0.1070 for all    2103 data
REM    580 parameters refined using    904 restraints

END

WGHT      0.1491     11.9866

REM Instructions for potential hydrogen bonds
HTAB N1 O4_3
HTAB N1 O4_4
HTAB N5 O2
HTAB N6 Cl1_1
HTAB N6 O1_1
HTAB N6 Cl1_2
HTAB N6 O1_2
HTAB N6 O4_2
HTAB N10 O3_$1
EQIV $2 -x+1, -y+1, -z+2
HTAB_2 C1_0 O2_$2
HTAB C9 O1
EQIV $3 x+1/2, -y+1/2, z+1/2
HTAB C9 O4_$3
EQIV $4 -x+1/2, y+1/2, -z+3/2
HTAB_3 C12_0 O1_$4
EQIV $5 -x+1, -y+1, -z+1
HTAB_2 C14_0 O3_$5
HTAB_1 C17_0 O3_$5
EQIV $6 -x+1, -y, -z+1
HTAB_3 C25_0 O2_$6
HTAB_4 C25_0 O2_$6
HTAB_2 C25_0 O4_$1
EQIV $7 -x+3/2, y-1/2, -z+3/2
HTAB_1 C30_0 O3_$7
HTAB_1 C32_0 O2_$1
HTAB_2 C32_0 O2_$1
HTAB_1 C38_0 O4_$7
EQIV $8 -x+1, -y, -z+2
HTAB_4 C39_0 O1_$8
HTAB C39 O1_4

REM Highest difference peak  0.309,  deepest hole -0.327,  1-sigma level  0.057
Q1    1   0.1995  0.0548  0.7453  11.00000  0.05    0.31
Q2    1   0.3764 -0.0044  0.8261  11.00000  0.05    0.31
Q3    1   0.6603  0.4605  0.6615  11.00000  0.05    0.28
Q4    1   0.6431  0.4625  0.8250  11.00000  0.05    0.25
Q5    1   0.2837 -0.0058  0.6658  11.00000  0.05    0.25
Q6    1   0.6284  0.0515  0.7201  11.00000  0.05    0.24
Q7    1   0.4977  0.0493  0.7588  11.00000  0.05    0.23
Q8    1   0.3249  0.1223  0.6987  11.00000  0.05    0.22
Q9    1   0.7521  0.4746  0.8615  11.00000  0.05    0.22
Q10   1   0.2434  0.0869  0.6504  11.00000  0.05    0.21
Q11   1   0.5363  0.0643  0.1964  11.00000  0.05    0.21
Q12   1   0.7502  0.4790  0.7080  11.00000  0.05    0.20
Q13   1  -0.0459 -0.0211  0.5788  11.00000  0.05    0.20
Q14   1  -0.0199  0.0325  0.5102  11.00000  0.05    0.20
Q15   1   0.4769 -0.0381  0.8457  11.00000  0.05    0.19
Q16   1   0.5016  0.3534  0.6367  11.00000  0.05    0.19
Q17   1   0.3603  0.4362  1.0648  11.00000  0.05    0.18
Q18   1   0.4412  0.4907  0.6887  11.00000  0.05    0.18
Q19   1  -0.0684  0.0469  0.4245  11.00000  0.05    0.18
Q20   1   0.3880  0.3579  0.4553  11.00000  0.05    0.18
;
_shelx_res_checksum              93369
# start Validation Reply Form

_vrf_PLAT028_Stage2_Initial      
;
PROBLEM: _diffrn_measured_fraction_theta_max  Low .......      0.261       
RESPONSE: This is one sample in a multi-sample integration. To avoid bias
in the intensity values, any overlaps were omitted, and not included in the
raw intensity file. This has decreased the completeness. 
;

_vrf_PLAT088_Stage2_Initial      
;
PROBLEM: Poor Data / Parameter Ratio ....................       3.63 Note  
RESPONSE: As stated above, the completeness is low. Due to this, measures were
taken to avoid over-modelling the structure. Disordered anions were refined
isotropically, and SADI were used to input chemical knowledge, to assist the
refinement. 
;

_vrf_PLAT412_Stage2_Initial      
;
PROBLEM: Short Intra XH3 .. XHn     H1C    ..  H3A     ..       1.58 Ang.  
RESPONSE: An AFIX 137 was employed in this case(C1), but this probably didn't  
take into consideration the large size of the displacement elipsoid. C1 was 
recommended for splitting, but since no chemical knowledge would have been 
gained, it was not. If the data:parameter ratio had not been so low, splitting
this atom would have probably yielded better hydrogen positions.
;

_vrf_ABSMU01_Stage2_Initial      
;
PROBLEM: Calculation of _exptl_absorpt_correction_mu
                not performed for this radiation type.
RESPONSE: Absorption corrections were done with SADABS that takes
 the x-ray wavelengths from the raw data. PLATON does
 not calculate these corrections for synchrotron radiation data.
;

_vrf_PLAT984_Stage2_Initial      
;
PROBLEM: The element-f Deviates from the B&C-Value
RESPONSE: DISP values for each element type present were
 calculated for the 0.7749 angstrom x-rays using XDISP
 implemented in winGX, and using the Brennan model.
;
####################################################################### 
# 
# This file contains crystal structure data downloaded from the 
# Cambridge Structural Database (CSD) hosted by the Cambridge 
# Crystallographic Data Centre (CCDC).
# 
# Full information about CCDC data access policies and citation 
# guidelines are available at http://www.ccdc.cam.ac.uk/access/V1 
# 
# Audit and citation data items may have been added by the CCDC. 
# Please retain this information to preserve the provenance of 
# this file and to allow appropriate attribution of the data. 
# 
#######################################################################

data_Stage2_Transient
_database_code_depnum_ccdc_archive 'CCDC 1053054'
_audit_update_record             
;
2015-12-22 deposited with the CCDC.
2016-01-05 downloaded from the CCDC.
;

_audit_creation_method           SHELXL-2014/7
_shelx_SHELXL_version_number     2014/7
_chemical_name_systematic        ?
_chemical_name_common            ?
_chemical_melting_point          ?
_chemical_formula_moiety         '(C36 H30 Fe N10 O2),2(Cl O4)'
_chemical_formula_sum            'C36 H30 Cl2 Fe N10 O10'
_chemical_formula_weight         889.45

loop_
_atom_type_symbol
_atom_type_description
_atom_type_scat_dispersion_real
_atom_type_scat_dispersion_imag
_atom_type_scat_source
C C -0.0020 0.0020
'WCROMER Program in WinGX L.Kissel & R.H.Pratt Acta Cryst A46 170 1990'
H H 0.0000 0.0000
'WCROMER Program in WinGX L.Kissel & R.H.Pratt Acta Cryst A46 170 1990'
N N -0.0031 0.0040
'WCROMER Program in WinGX L.Kissel & R.H.Pratt Acta Cryst A46 170 1990'
O O -0.0041 0.0074
'WCROMER Program in WinGX L.Kissel & R.H.Pratt Acta Cryst A46 170 1990'
Cl Cl 0.1408 0.1896
'WCROMER Program in WinGX L.Kissel & R.H.Pratt Acta Cryst A46 170 1990'
Fe Fe 0.2064 0.9930
'WCROMER Program in WinGX L.Kissel & R.H.Pratt Acta Cryst A46 170 1990'

_space_group_crystal_system      monoclinic
_space_group_IT_number           14
_space_group_name_H-M_alt        'P 21/c'
_space_group_name_Hall           '-P 2ybc'

_shelx_space_group_comment       
;
The symmetry employed for this shelxl refinement is uniquely defined
by the following loop, which should always be used as a source of
symmetry information in preference to the above space-group names.
They are only intended as comments.
;

loop_
_space_group_symop_operation_xyz
'x, y, z'
'-x, y+1/2, -z+1/2'
'-x, -y, -z'
'x, -y-1/2, z-1/2'

_cell_length_a                   15.679(12)
_cell_length_b                   20.102(15)
_cell_length_c                   24.601(18)
_cell_angle_alpha                90
_cell_angle_beta                 90.221(8)
_cell_angle_gamma                90
_cell_volume                     7754(10)
_cell_formula_units_Z            8
_cell_measurement_temperature    250(2)
_cell_measurement_reflns_used    1179
_cell_measurement_theta_min      2.78
_cell_measurement_theta_max      24.64

_exptl_crystal_description       block
_exptl_crystal_colour            orange
_exptl_crystal_density_meas      ?
_exptl_crystal_density_method    ?
_exptl_crystal_density_diffrn    1.524
_exptl_crystal_F_000             3648
_exptl_transmission_factor_min   ?
_exptl_transmission_factor_max   ?
_exptl_crystal_size_max          0.100
_exptl_crystal_size_mid          0.070
_exptl_crystal_size_min          0.050
_exptl_absorpt_coefficient_mu    0.751
_shelx_estimated_absorpt_T_min   0.929
_shelx_estimated_absorpt_T_max   0.963
_exptl_absorpt_correction_type   multi-scan
_exptl_absorpt_correction_T_min  0.5205
_exptl_absorpt_correction_T_max  0.7445
_exptl_absorpt_process_details   'SADABS-2012/1  (Sheldrick, 2012)'
_exptl_absorpt_special_details   ?
_diffrn_ambient_temperature      250(2)
_diffrn_radiation_wavelength     0.7749
_diffrn_radiation_type           synchrotron
_diffrn_radiation_source         'Advanced Light Source Beamline 11.3.1'
_diffrn_radiation_monochromator  silicon(111)
_diffrn_measurement_device_type  'Bruker Apex2'
_diffrn_measurement_method       \w
_diffrn_detector_area_resol_mean 8.3
_diffrn_reflns_number            11377
_diffrn_reflns_av_unetI/netI     0.0723
_diffrn_reflns_av_R_equivalents  0.0857
_diffrn_reflns_limit_h_min       -13
_diffrn_reflns_limit_h_max       13
_diffrn_reflns_limit_k_min       -16
_diffrn_reflns_limit_k_max       16
_diffrn_reflns_limit_l_min       -20
_diffrn_reflns_limit_l_max       20
_diffrn_reflns_theta_min         2.777
_diffrn_reflns_theta_max         18.835
_diffrn_reflns_theta_full        18.835
_diffrn_measured_fraction_theta_max 0.594
_diffrn_measured_fraction_theta_full 0.594
_diffrn_reflns_Laue_measured_fraction_max 0.594
_diffrn_reflns_Laue_measured_fraction_full 0.594
_diffrn_reflns_point_group_measured_fraction_max 0.594
_diffrn_reflns_point_group_measured_fraction_full 0.594
_reflns_number_total             2792
_reflns_number_gt                1625
_reflns_threshold_expression     'I > 2\s(I)'
_reflns_Friedel_coverage         0.000
_reflns_Friedel_fraction_max     .
_reflns_Friedel_fraction_full    .

_reflns_special_details          
;
 Reflections were merged by SHELXL according to the crystal
 class for the calculation of statistics and refinement.
 
 _reflns_Friedel_fraction is defined as the number of unique
 Friedel pairs measured divided by the number that would be
 possible theoretically, ignoring centric projections and
 systematic absences.

The images contain diffraction patterens from three samples: The low spin
initial compound, the high spin final product (which is twinned) and the low
 spin/high spin mixed Transient, which is shown in this file.  The three
neccesary unit cells and four orientation matrices were determined
using CELL_NOW and RLATT, and manually combined into an orientation matrix 
file (*.p4p).To seperate the reflections, the SAINT integration
 engine was used in command line mode, and set up with a sample mask. An 
example is shown below:
SMAP=1, 1, 2
This indicates that the first two orientation matrices belong to sample 1, and 
the third belongs to sample 2.  For all commands relating to cell or symmetry 
later on, comma-delimited lists were used to specify distinct parameters.
Listed below are most of the pertinent SAINT commands in an example from the 
SAINT manual:

FILTPOINTGP=-1, 2/m  //indicating sample 1 is triclinic and 2 is monoclinic
CRYST_SYS=1,3
PAR_MASK=TPS2, TP	//restaining the  twinned cells to be similar
GPAR_MASK=TPS2, TP    //and also restraining Detector pitch and xtal trans

 explained in the SAINT manual as
"Two-sample integration, where first sample is a two-component
twin and second component is a single crystal.  In the first sample,
constrain cell constants of the second component to those of the
first.  For both samples, constrain crystal translations and
 detector pitch"


In this case, the SAINT commands used were as follows: 
SMAP=1, 2, 3, 3
CRYST_SYS=3, 3, 1
PAR_MASK=TP, TP, TPS2
GPAR_MASK=TP, TP, TPS2

This integration yielded three reflection files; two HKLF4 and one HKLF5
;

_computing_data_collection       'Apex2 v2012.10-0 (Bruker, 2012)'
_computing_cell_refinement       'SAINT V8.27B(Bruker, 2012)'
_computing_data_reduction        SAINT
_computing_structure_solution    'SHELXT (Sheldrick, 2012)'
_computing_structure_refinement  'SHELXL-2014/7 (Sheldrick, 2014)'
_computing_molecular_graphics    
;
     	SHELXTL 5.1, XP (Sheldrick, 1994)
	ShelXle Rev 699 (Hubschle, 2011)
;
_computing_publication_material  SHELXL-2014/7
_refine_special_details          
;
  This is the intermediate in a conversion from low spin to high spin. 
This conversion requires the loss of a solvent molecule (acetone in this case)
and creates a horrible sample from a nearly perfect crystal.The diffraction of
the intermediate was not useable past 1.26A. This has resulted in very few
data per parameter.

The solvent molecule that is present in the final high spin sample can not be
found in this structure. SQUEEZE was uesd to look for unmodelled electron 
density, and all that was found was 3 electrons in a void measuring 125.3 A^3^
This leads us to conclude that the acetone molecules are so disordered during 
this meta-stable state, that their scattering contribution is not detected in
the Bragg scattering, and these molecules may only contribute diffuse scatter.

All hydrogens  were assigned geometrically and refined
as riding, with U(H) = 1.2*U(C) for aromatic carbons, U(H) = 1.2*U(N) for 
nitrogens and U(H) = 1.5*U(C) for terminal carbons. 

The perchlorates were not modeled as split sites even though 
splitting could have been called for, due to the low data to parameter ratio.
The following similarity restraints were employed:

SADI_ClO4 0.01 Cl1 O1 Cl1 O2 Cl1 O3 Cl1 O4
SADI_ClO4 0.02 O1 O2 O1 O3 O1 O4 O2 O3 O2 O4 O3 O4

To aide in the refinement of the structure, a RIGU command was used.

The high second weighting term is probably due to the weak data which
was deconvoluted from images with three discrete patterns, and
 all overlapped reflections were discarded.
;

_diffrn_orient_matrix_UB_11      0.00511
_diffrn_orient_matrix_UB_12      -0.01474
_diffrn_orient_matrix_UB_13      0.03870
_diffrn_orient_matrix_UB_21      -0.02480
_diffrn_orient_matrix_UB_22      0.04327
_diffrn_orient_matrix_UB_23      0.01228
_diffrn_orient_matrix_UB_31      -0.05854
_diffrn_orient_matrix_UB_32      -0.01962
_diffrn_orient_matrix_UB_33      -0.00199
_diffrn_orient_matrix_type       'Sparks (1982)'

_refine_ls_structure_factor_coef Fsqd
_refine_ls_matrix_type           full
_refine_ls_weighting_scheme      calc
_refine_ls_weighting_details     
'w=1/[\s^2^(Fo^2^)+(0.0953P)^2^+57.0043P] where P=(Fo^2^+2Fc^2^)/3'
_atom_sites_solution_primary     direct
_atom_sites_solution_secondary   difmap
_atom_sites_solution_hydrogens   geom
_refine_ls_hydrogen_treatment    constr
_refine_ls_extinction_method     none
_refine_ls_extinction_coef       .
_refine_ls_number_reflns         2792
_refine_ls_number_parameters     1063
_refine_ls_number_restraints     1482
_refine_ls_R_factor_all          0.1349
_refine_ls_R_factor_gt           0.0696
_refine_ls_wR_factor_ref         0.2093
_refine_ls_wR_factor_gt          0.1604
_refine_ls_goodness_of_fit_ref   1.090
_refine_ls_restrained_S_all      0.958
_refine_ls_shift/su_max          0.000
_refine_ls_shift/su_mean         0.000

loop_
_atom_site_label
_atom_site_type_symbol
_atom_site_fract_x
_atom_site_fract_y
_atom_site_fract_z
_atom_site_U_iso_or_equiv
_atom_site_adp_type
_atom_site_occupancy
_atom_site_site_symmetry_order
_atom_site_calc_flag
_atom_site_refinement_flags_posn
_atom_site_refinement_flags_adp
_atom_site_refinement_flags_occupancy
_atom_site_disorder_assembly
_atom_site_disorder_group
Cl1_1 Cl 1.0174(5) 0.8780(4) 0.3926(3) 0.104(3) Uani 1 1 d D U . . .
O1_1 O 1.1058(7) 0.8719(8) 0.3854(6) 0.107(6) Uani 1 1 d D U . . .
O2_1 O 0.9738(11) 0.8522(9) 0.3479(6) 0.157(8) Uani 1 1 d D U . . .
O3_1 O 0.9945(11) 0.9425(6) 0.4054(8) 0.159(8) Uani 1 1 d D U . . .
O4_1 O 0.9964(11) 0.8368(8) 0.4377(6) 0.154(7) Uani 1 1 d D U . . .
Cl1_2 Cl 0.5001(5) 0.9113(4) 0.2395(3) 0.108(3) Uani 1 1 d D U . . .
O1_2 O 0.4500(9) 0.8551(6) 0.2283(6) 0.114(6) Uani 1 1 d D U . . .
O2_2 O 0.5328(10) 0.9378(8) 0.1912(5) 0.139(7) Uani 1 1 d D U . . .
O3_2 O 0.5683(8) 0.8923(8) 0.2735(6) 0.127(7) Uani 1 1 d D U . . .
O4_2 O 0.4510(10) 0.9598(7) 0.2656(7) 0.145(7) Uani 1 1 d D U . . .
Cl1_3 Cl 0.0031(5) 0.4491(4) 0.3714(4) 0.113(3) Uani 1 1 d D U . . .
O1_3 O 0.0696(9) 0.4935(7) 0.3824(7) 0.136(7) Uani 1 1 d D U . . .
O2_3 O 0.0327(11) 0.3886(7) 0.3524(8) 0.166(8) Uani 1 1 d D U . . .
O3_3 O -0.0520(11) 0.4785(8) 0.3331(7) 0.174(8) Uani 1 1 d D U . . .
O4_3 O -0.0447(13) 0.4393(9) 0.4188(6) 0.174(9) Uani 1 1 d D U . . .
Cl1_4 Cl 0.5036(5) 0.6390(4) 0.4909(3) 0.114(3) Uani 1 1 d D U . . .
O1_4 O 0.4597(10) 0.6169(7) 0.4449(5) 0.110(6) Uani 1 1 d D U . . .
O2_4 O 0.4823(12) 0.7059(7) 0.5011(7) 0.167(8) Uani 1 1 d D U . . .
O3_4 O 0.4826(13) 0.6021(9) 0.5370(6) 0.193(9) Uani 1 1 d D U . . .
O4_4 O 0.5924(7) 0.6364(10) 0.4836(8) 0.176(8) Uani 1 1 d D U . . .
Fe01 Fe 0.2241(2) 0.6851(2) 0.34747(13) 0.0644(14) Uani 1 1 d . U . . .
Fe02 Fe 0.7300(2) 0.7345(2) 0.35494(15) 0.0672(14) Uani 1 1 d . U . . .
O1 O 0.1778(12) 0.8676(10) 0.5014(8) 0.115(7) Uani 1 1 d . U . . .
O2 O 0.3305(11) 0.7252(12) 0.1483(8) 0.105(6) Uani 1 1 d . U . . .
O101 O 0.8395(13) 0.5819(11) 0.1853(8) 0.126(7) Uani 1 1 d . U . . .
O102 O 0.6319(11) 0.7512(12) 0.5796(8) 0.112(6) Uani 1 1 d . U . . .
N1 N 0.1653(10) 0.7508(10) 0.4526(8) 0.063(5) Uani 1 1 d . U . . .
H1B H 0.1575 0.7910 0.4405 0.076 Uiso 1 1 calc R U . . .
N2 N 0.1890(12) 0.6992(11) 0.4225(8) 0.073(5) Uani 1 1 d . U . . .
N3 N 0.2508(12) 0.5986(10) 0.3784(9) 0.068(5) Uani 1 1 d . U . . .
N4 N 0.2726(12) 0.6393(11) 0.2838(8) 0.068(5) Uani 1 1 d . U . . .
N5 N 0.2921(11) 0.6542(10) 0.2323(8) 0.076(5) Uani 1 1 d . U . . .
H5A H 0.2836 0.6926 0.2169 0.091 Uiso 1 1 calc R U . . .
N6 N 0.3956(12) 0.7330(10) 0.3975(7) 0.072(6) Uani 1 1 d . U . . .
H6A H 0.4092 0.6986 0.4172 0.086 Uiso 1 1 calc R U . . .
N7 N 0.3266(11) 0.7374(10) 0.3623(7) 0.060(5) Uani 1 1 d . U . . .
N8 N 0.1954(13) 0.7666(10) 0.3087(8) 0.069(5) Uani 1 1 d . U . . .
N9 N 0.1083(12) 0.6652(11) 0.3216(8) 0.074(5) Uani 1 1 d . U . . .
N10 N 0.0549(12) 0.6145(10) 0.3247(7) 0.072(6) Uani 1 1 d . U . . .
H10C H 0.0639 0.5773 0.3418 0.087 Uiso 1 1 calc R U . . .
N101 N 0.7872(11) 0.6890(10) 0.2298(8) 0.072(5) Uani 1 1 d . U . . .
H10D H 0.7756 0.6468 0.2327 0.086 Uiso 1 1 calc R U . . .
N102 N 0.7752(10) 0.7332(11) 0.2709(8) 0.062(5) Uani 1 1 d . U . . .
N103 N 0.7630(11) 0.8336(10) 0.3346(9) 0.060(5) Uani 1 1 d . U . . .
N104 N 0.6975(12) 0.7962(12) 0.4272(8) 0.074(5) Uani 1 1 d . U . . .
N105 N 0.6654(12) 0.7897(11) 0.4780(8) 0.084(6) Uani 1 1 d . U . . .
H10E H 0.6441 0.7535 0.4916 0.101 Uiso 1 1 calc R U . . .
N106 N 0.9158(12) 0.7119(10) 0.4149(8) 0.082(6) Uani 1 1 d . U . . .
H10F H 0.9364 0.7519 0.4120 0.098 Uiso 1 1 calc R U . . .
N107 N 0.8421(12) 0.6947(11) 0.3917(8) 0.076(6) Uani 1 1 d . U . . .
N108 N 0.7045(12) 0.6316(10) 0.3682(8) 0.068(5) Uani 1 1 d . U . . .
N109 N 0.6037(12) 0.7181(11) 0.3230(8) 0.067(5) Uani 1 1 d . U . . .
N110 N 0.5502(12) 0.7507(11) 0.2907(8) 0.082(7) Uani 1 1 d . U . . .
H11A H 0.5553 0.7921 0.2811 0.099 Uiso 1 1 calc R U . . .
C1 C 0.192(2) 0.9382(15) 0.4962(12) 0.153(13) Uani 1 1 d . U . . .
H1A H 0.2196 0.9473 0.4618 0.229 Uiso 1 1 calc R U . . .
H1C H 0.1375 0.9612 0.4974 0.229 Uiso 1 1 calc R U . . .
H1D H 0.2277 0.9535 0.5258 0.229 Uiso 1 1 calc R U . . .
C2 C 0.1382(17) 0.8436(17) 0.5483(13) 0.097(8) Uani 1 1 d . U . . .
C3 C 0.1114(19) 0.8850(16) 0.5928(12) 0.121(10) Uani 1 1 d . U . . .
H3A H 0.1156 0.9316 0.5919 0.146 Uiso 1 1 calc R U . . .
C4 C 0.0803(18) 0.8521(17) 0.6351(13) 0.114(10) Uani 1 1 d . U . . .
H4A H 0.0667 0.8779 0.6658 0.137 Uiso 1 1 calc R U . . .
C5 C 0.066(2) 0.7868(17) 0.6393(13) 0.125(12) Uani 1 1 d . U . . .
H5B H 0.0406 0.7684 0.6704 0.150 Uiso 1 1 calc R U . . .
C6 C 0.0907(15) 0.7475(14) 0.5962(11) 0.085(8) Uani 1 1 d . U . . .
H6B H 0.0833 0.7012 0.5987 0.102 Uiso 1 1 calc R U . . .
C7 C 0.1266(15) 0.7745(16) 0.5487(11) 0.080(7) Uani 1 1 d . U . . .
C8 C 0.1546(14) 0.7311(16) 0.5067(11) 0.073(7) Uani 1 1 d . U . . .
C9 C 0.1744(15) 0.6662(14) 0.5073(11) 0.082(8) Uani 1 1 d . U . . .
H9A H 0.1720 0.6385 0.5380 0.098 Uiso 1 1 calc R U . . .
C10 C 0.1990(16) 0.6461(14) 0.4556(11) 0.076(7) Uani 1 1 d . U . . .
C11 C 0.2334(14) 0.5891(14) 0.4302(11) 0.070(6) Uani 1 1 d . U . . .
C12 C 0.2525(16) 0.5276(13) 0.4532(11) 0.096(9) Uani 1 1 d . U . . .
H12A H 0.2421 0.5193 0.4902 0.116 Uiso 1 1 calc R U . . .
C13 C 0.2868(18) 0.4796(14) 0.4207(12) 0.113(10) Uani 1 1 d . U . . .
H13A H 0.3008 0.4379 0.4355 0.136 Uiso 1 1 calc R U . . .
C14 C 0.3005(16) 0.4913(14) 0.3684(11) 0.100(9) Uani 1 1 d . U . . .
H14A H 0.3201 0.4567 0.3460 0.120 Uiso 1 1 calc R U . . .
C15 C 0.2863(16) 0.5534(15) 0.3466(11) 0.075(7) Uani 1 1 d . U . . .
C16 C 0.2957(15) 0.5776(14) 0.2914(11) 0.069(7) Uani 1 1 d . U . . .
C17 C 0.3306(14) 0.5501(13) 0.2441(10) 0.079(7) Uani 1 1 d . U . . .
H17A H 0.3515 0.5067 0.2391 0.094 Uiso 1 1 calc R U . . .
C18 C 0.3276(13) 0.5997(14) 0.2076(11) 0.068(6) Uani 1 1 d . U . . .
C19 C 0.3593(14) 0.6088(16) 0.1499(11) 0.080(7) Uani 1 1 d . U . . .
C20 C 0.3857(18) 0.5485(16) 0.1259(12) 0.112(9) Uani 1 1 d . U . . .
H20A H 0.3816 0.5083 0.1453 0.135 Uiso 1 1 calc R U . . .
C21 C 0.418(2) 0.5492(17) 0.0726(13) 0.130(11) Uani 1 1 d . U . . .
H21A H 0.4422 0.5113 0.0561 0.156 Uiso 1 1 calc R U . . .
C22 C 0.4128(19) 0.6105(18) 0.0460(14) 0.129(11) Uani 1 1 d . U . . .
H22A H 0.4295 0.6121 0.0094 0.155 Uiso 1 1 calc R U . . .
C23 C 0.3853(17) 0.6678(16) 0.0689(12) 0.110(9) Uani 1 1 d . U . . .
H23A H 0.3851 0.7068 0.0478 0.133 Uiso 1 1 calc R U . . .
C24 C 0.3568(17) 0.6713(18) 0.1238(14) 0.093(8) Uani 1 1 d . U . . .
C25 C 0.3372(18) 0.7858(15) 0.1218(11) 0.124(11) Uani 1 1 d . U . . .
H25A H 0.3153 0.8209 0.1449 0.187 Uiso 1 1 calc R U . . .
H25B H 0.3966 0.7946 0.1135 0.187 Uiso 1 1 calc R U . . .
H25C H 0.3044 0.7844 0.0883 0.187 Uiso 1 1 calc R U . . .
C26 C 0.4378(16) 0.7911(13) 0.3959(10) 0.071(8) Uani 1 1 d . U . . .
H26A H 0.4876 0.8000 0.4161 0.086 Uiso 1 1 calc R U . . .
C27 C 0.4001(16) 0.8358(14) 0.3617(10) 0.084(8) Uani 1 1 d . U . . .
H27A H 0.4176 0.8790 0.3523 0.101 Uiso 1 1 calc R U . . .
C28 C 0.3281(16) 0.7998(14) 0.3442(10) 0.066(7) Uani 1 1 d . U . . .
C29 C 0.2580(15) 0.8133(13) 0.3077(9) 0.060(6) Uani 1 1 d . U . . .
C30 C 0.2475(16) 0.8685(12) 0.2747(10) 0.083(8) Uani 1 1 d . U . . .
H30A H 0.2895 0.9018 0.2729 0.100 Uiso 1 1 calc R U . . .
C31 C 0.1730(17) 0.8732(14) 0.2443(11) 0.103(9) Uani 1 1 d . U . . .
H31A H 0.1659 0.9086 0.2198 0.123 Uiso 1 1 calc R U . . .
C32 C 0.1091(17) 0.8263(13) 0.2497(9) 0.080(7) Uani 1 1 d . U . . .
H32A H 0.0564 0.8327 0.2321 0.096 Uiso 1 1 calc R U . . .
C33 C 0.1229(16) 0.7700(14) 0.2808(10) 0.066(7) Uani 1 1 d . U . . .
C34 C 0.0722(17) 0.7133(14) 0.2921(10) 0.072(7) Uani 1 1 d . U . . .
C35 C -0.0078(15) 0.6913(13) 0.2743(9) 0.078(7) Uani 1 1 d . U . . .
H35A H -0.0473 0.7135 0.2519 0.094 Uiso 1 1 calc R U . . .
C36 C -0.0147(16) 0.6305(14) 0.2969(10) 0.083(8) Uani 1 1 d . U . . .
H36A H -0.0629 0.6030 0.2934 0.099 Uiso 1 1 calc R U . . .
C101 C 0.862(3) 0.5111(19) 0.1896(14) 0.26(3) Uani 1 1 d . U . . .
H10A H 0.8486 0.4952 0.2258 0.383 Uiso 1 1 calc R U . . .
H10B H 0.8292 0.4859 0.1630 0.383 Uiso 1 1 calc R U . . .
H10L H 0.9222 0.5054 0.1827 0.383 Uiso 1 1 calc R U . . .
C102 C 0.8546(17) 0.6118(17) 0.1360(13) 0.096(8) Uani 1 1 d . U . . .
C103 C 0.8813(18) 0.5800(15) 0.0883(12) 0.115(10) Uani 1 1 d . U . . .
H10G H 0.8900 0.5337 0.0889 0.138 Uiso 1 1 calc R U . . .
C104 C 0.8948(18) 0.6129(17) 0.0423(13) 0.111(10) Uani 1 1 d . U . . .
H10H H 0.9137 0.5902 0.0112 0.134 Uiso 1 1 calc R U . . .
C105 C 0.8808(17) 0.6809(17) 0.0407(12) 0.106(9) Uani 1 1 d . U . . .
H10I H 0.8886 0.7042 0.0080 0.127 Uiso 1 1 calc R U . . .
C106 C 0.8550(16) 0.7155(15) 0.0876(11) 0.101(8) Uani 1 1 d . U . . .
H10J H 0.8475 0.7619 0.0868 0.121 Uiso 1 1 calc R U . . .
C107 C 0.8405(14) 0.6797(16) 0.1357(11) 0.076(6) Uani 1 1 d . U . . .
C108 C 0.8184(13) 0.7161(14) 0.1846(10) 0.064(6) Uani 1 1 d . U . . .
C109 C 0.8270(12) 0.7835(13) 0.1949(9) 0.060(6) Uani 1 1 d . U . . .
H10K H 0.8472 0.8164 0.1711 0.072 Uiso 1 1 calc R U . . .
C110 C 0.7984(13) 0.7921(13) 0.2499(10) 0.061(6) Uani 1 1 d . U . . .
C111 C 0.7970(14) 0.8498(14) 0.2853(10) 0.057(6) Uani 1 1 d . U . . .
C112 C 0.8236(15) 0.9110(14) 0.2723(11) 0.075(7) Uani 1 1 d . U . . .
H11B H 0.8458 0.9201 0.2376 0.089 Uiso 1 1 calc R U . . .
C113 C 0.8174(14) 0.9611(13) 0.3117(10) 0.073(7) Uani 1 1 d . U . . .
H11C H 0.8359 1.0044 0.3034 0.087 Uiso 1 1 calc R U . . .
C114 C 0.7850(15) 0.9480(13) 0.3618(11) 0.074(7) Uani 1 1 d . U . . .
H11D H 0.7808 0.9812 0.3885 0.089 Uiso 1 1 calc R U . . .
C115 C 0.7584(15) 0.8828(15) 0.3718(11) 0.070(7) Uani 1 1 d . U . . .
C116 C 0.7197(15) 0.8595(15) 0.4211(11) 0.075(7) Uani 1 1 d . U . . .
C117 C 0.7050(16) 0.8948(14) 0.4701(10) 0.092(8) Uani 1 1 d . U . . .
H11E H 0.7159 0.9399 0.4774 0.111 Uiso 1 1 calc R U . . .
C118 C 0.6717(16) 0.8485(15) 0.5039(12) 0.082(7) Uani 1 1 d . U . . .
C119 C 0.6434(16) 0.8635(18) 0.5635(12) 0.099(7) Uani 1 1 d . U . . .
C120 C 0.6400(19) 0.9318(18) 0.5776(12) 0.129(11) Uani 1 1 d . U . . .
H12B H 0.6510 0.9654 0.5519 0.155 Uiso 1 1 calc R U . . .
C121 C 0.619(2) 0.9474(19) 0.6325(14) 0.153(13) Uani 1 1 d . U . . .
H12C H 0.6157 0.9917 0.6445 0.184 Uiso 1 1 calc R U . . .
C122 C 0.604(2) 0.8955(19) 0.6670(14) 0.140(12) Uani 1 1 d . U . . .
H12D H 0.5944 0.9062 0.7037 0.168 Uiso 1 1 calc R U . . .
C123 C 0.6014(16) 0.8289(17) 0.6534(12) 0.110(8) Uani 1 1 d . U . . .
H12E H 0.5863 0.7955 0.6784 0.132 Uiso 1 1 calc R U . . .
C124 C 0.6234(17) 0.815(2) 0.5986(14) 0.109(9) Uani 1 1 d . U . . .
C125 C 0.6088(19) 0.6983(16) 0.6168(12) 0.139(11) Uani 1 1 d . U . . .
H12H H 0.6173 0.6556 0.5993 0.209 Uiso 1 1 calc R U . . .
H12I H 0.6444 0.7009 0.6491 0.209 Uiso 1 1 calc R U . . .
H12J H 0.5494 0.7029 0.6270 0.209 Uiso 1 1 calc R U . . .
C126 C 0.9560(16) 0.6648(13) 0.4425(10) 0.080(8) Uani 1 1 d . U . . .
H12F H 1.0086 0.6693 0.4606 0.097 Uiso 1 1 calc R U . . .
C127 C 0.9085(15) 0.6101(13) 0.4401(9) 0.082(8) Uani 1 1 d . U . . .
H12G H 0.9198 0.5678 0.4548 0.099 Uiso 1 1 calc R U . . .
C128 C 0.8376(15) 0.6312(14) 0.4101(10) 0.071(7) Uani 1 1 d . U . . .
C129 C 0.7613(15) 0.5919(14) 0.3940(8) 0.060(6) Uani 1 1 d . U . . .
C130 C 0.7467(17) 0.5249(14) 0.4020(10) 0.092(8) Uani 1 1 d . U . . .
H13B H 0.7882 0.4969 0.4174 0.110 Uiso 1 1 calc R U . . .
C131 C 0.6669(17) 0.5009(14) 0.3858(11) 0.102(9) Uani 1 1 d . U . . .
H13C H 0.6531 0.4559 0.3915 0.123 Uiso 1 1 calc R U . . .
C132 C 0.6117(17) 0.5400(15) 0.3630(10) 0.092(8) Uani 1 1 d . U . . .
H13D H 0.5582 0.5229 0.3526 0.110 Uiso 1 1 calc R U . . .
C133 C 0.6300(16) 0.6066(15) 0.3537(9) 0.069(7) Uani 1 1 d . U . . .
C134 C 0.5751(15) 0.6539(14) 0.3244(9) 0.065(6) Uani 1 1 d . U . . .
C135 C 0.5013(16) 0.6485(14) 0.2952(10) 0.090(8) Uani 1 1 d . U . . .
H13E H 0.4677 0.6102 0.2901 0.108 Uiso 1 1 calc R U . . .
C136 C 0.4873(16) 0.7102(14) 0.2752(10) 0.083(8) Uani 1 1 d . U . . .
H13F H 0.4403 0.7226 0.2536 0.100 Uiso 1 1 calc R U . . .

loop_
_atom_site_aniso_label
_atom_site_aniso_U_11
_atom_site_aniso_U_22
_atom_site_aniso_U_33
_atom_site_aniso_U_23
_atom_site_aniso_U_13
_atom_site_aniso_U_12
Cl1_1 0.093(6) 0.117(8) 0.103(7) 0.000(6) 0.006(6) -0.007(6)
O1_1 0.101(9) 0.130(15) 0.089(13) 0.018(10) 0.007(9) -0.001(9)
O2_1 0.138(15) 0.173(17) 0.159(13) -0.028(11) -0.022(11) 0.015(12)
O3_1 0.125(15) 0.124(11) 0.229(19) -0.016(10) 0.006(13) -0.002(10)
O4_1 0.170(17) 0.142(15) 0.150(13) 0.013(11) 0.037(11) -0.009(12)
Cl1_2 0.090(7) 0.134(9) 0.101(7) 0.021(6) -0.004(5) -0.015(5)
O1_2 0.078(12) 0.143(12) 0.122(14) 0.005(9) -0.004(10) -0.011(8)
O2_2 0.093(12) 0.191(17) 0.132(11) 0.049(10) -0.003(9) -0.009(11)
O3_2 0.112(11) 0.128(15) 0.142(14) 0.034(11) -0.037(10) -0.038(10)
O4_2 0.136(14) 0.151(14) 0.150(15) 0.007(10) 0.015(11) -0.007(10)
Cl1_3 0.115(8) 0.094(8) 0.131(8) -0.015(6) 0.002(6) -0.017(6)
O1_3 0.146(13) 0.112(13) 0.152(16) 0.021(11) -0.033(11) -0.026(10)
O2_3 0.150(17) 0.123(12) 0.225(19) -0.032(11) 0.027(13) -0.013(10)
O3_3 0.186(16) 0.143(16) 0.194(15) -0.008(12) -0.047(12) -0.017(12)
O4_3 0.193(18) 0.138(17) 0.192(14) 0.007(12) 0.044(12) -0.011(13)
Cl1_4 0.110(6) 0.147(9) 0.086(7) -0.003(6) -0.028(6) 0.017(7)
O1_4 0.133(14) 0.094(13) 0.102(11) 0.005(9) -0.035(10) 0.022(10)
O2_4 0.171(17) 0.177(12) 0.153(17) -0.033(11) -0.051(13) 0.034(11)
O3_4 0.224(19) 0.234(18) 0.122(13) 0.022(11) -0.031(11) -0.024(14)
O4_4 0.135(10) 0.27(2) 0.123(16) -0.038(14) -0.032(10) 0.025(10)
Fe01 0.059(3) 0.074(3) 0.060(3) 0.012(2) -0.005(2) 0.004(2)
Fe02 0.055(3) 0.077(3) 0.070(3) 0.005(2) -0.001(2) -0.007(2)
O1 0.140(16) 0.107(14) 0.099(12) -0.003(11) 0.004(10) -0.037(12)
O2 0.112(15) 0.115(15) 0.089(13) 0.008(9) -0.012(10) -0.013(12)
O101 0.19(2) 0.102(14) 0.085(12) -0.011(11) 0.017(11) 0.002(12)
O102 0.092(15) 0.149(15) 0.094(13) -0.002(10) 0.002(11) -0.011(12)
N1 0.035(11) 0.079(10) 0.076(9) 0.000(7) -0.012(8) -0.017(8)
N2 0.070(12) 0.081(10) 0.067(7) 0.007(6) -0.005(6) -0.002(8)
N3 0.065(12) 0.074(8) 0.064(8) 0.012(6) -0.004(7) 0.000(7)
N4 0.055(11) 0.084(9) 0.067(7) 0.007(6) -0.006(7) 0.000(8)
N5 0.071(13) 0.091(12) 0.065(9) 0.003(7) -0.009(8) -0.003(9)
N6 0.070(10) 0.075(12) 0.071(12) 0.007(10) -0.009(9) 0.001(8)
N7 0.060(8) 0.067(9) 0.054(10) 0.007(7) 0.000(6) 0.003(7)
N8 0.068(8) 0.075(8) 0.064(11) 0.012(7) 0.005(7) 0.007(6)
N9 0.063(7) 0.086(11) 0.074(11) 0.021(8) -0.004(7) -0.002(6)
N10 0.065(10) 0.087(11) 0.065(13) 0.017(9) 0.002(9) 0.000(8)
N101 0.058(12) 0.086(10) 0.072(9) -0.008(7) -0.003(8) -0.007(8)
N102 0.043(10) 0.078(9) 0.065(7) -0.002(6) -0.009(6) -0.002(8)
N103 0.044(11) 0.073(8) 0.063(8) 0.003(6) -0.010(7) 0.008(7)
N104 0.064(13) 0.091(9) 0.067(8) 0.002(7) -0.005(7) -0.002(8)
N105 0.068(14) 0.109(12) 0.075(10) 0.002(8) -0.001(9) -0.005(10)
N106 0.068(10) 0.089(12) 0.088(15) -0.003(9) -0.008(9) -0.001(8)
N107 0.064(8) 0.083(10) 0.080(12) 0.000(8) -0.009(8) -0.001(7)
N108 0.060(9) 0.078(8) 0.067(11) -0.005(7) -0.003(7) -0.004(6)
N109 0.054(8) 0.087(10) 0.061(11) -0.005(8) 0.003(7) -0.002(6)
N110 0.064(12) 0.100(12) 0.084(15) 0.003(10) -0.013(10) -0.008(8)
C1 0.22(3) 0.110(16) 0.13(2) 0.004(15) -0.02(2) -0.055(17)
C2 0.106(19) 0.091(12) 0.095(13) -0.005(10) -0.004(12) -0.013(11)
C3 0.16(3) 0.100(15) 0.103(15) -0.010(12) 0.012(15) -0.012(13)
C4 0.14(3) 0.097(17) 0.104(15) -0.005(13) 0.013(15) 0.001(16)
C5 0.18(3) 0.099(17) 0.099(14) -0.008(12) 0.038(16) 0.000(16)
C6 0.082(18) 0.093(15) 0.079(12) 0.003(10) -0.001(11) 0.007(12)
C7 0.076(16) 0.090(12) 0.075(11) -0.002(9) -0.006(10) -0.003(10)
C8 0.061(16) 0.082(12) 0.075(9) -0.001(8) -0.005(9) -0.012(10)
C9 0.083(19) 0.086(12) 0.076(9) 0.003(8) 0.000(9) -0.005(11)
C10 0.084(18) 0.077(10) 0.068(9) 0.010(7) -0.001(9) -0.002(9)
C11 0.067(16) 0.077(10) 0.066(9) 0.014(7) -0.004(9) -0.004(9)
C12 0.13(2) 0.085(12) 0.076(12) 0.022(9) 0.009(12) 0.017(12)
C13 0.16(3) 0.095(13) 0.084(13) 0.023(10) 0.018(13) 0.030(14)
C14 0.13(2) 0.087(11) 0.081(12) 0.014(9) 0.011(12) 0.019(11)
C15 0.073(18) 0.080(10) 0.071(9) 0.009(7) 0.002(9) 0.004(10)
C16 0.052(16) 0.084(10) 0.071(8) 0.005(7) -0.004(8) 0.000(9)
C17 0.071(16) 0.091(12) 0.074(10) 0.000(8) 0.002(10) 0.003(10)
C18 0.043(13) 0.089(13) 0.070(9) -0.005(7) -0.015(8) -0.013(10)
C19 0.056(15) 0.113(14) 0.071(10) -0.001(8) -0.013(9) -0.018(11)
C20 0.12(2) 0.121(15) 0.092(14) -0.007(10) 0.007(14) -0.007(13)
C21 0.15(3) 0.143(19) 0.098(16) -0.007(11) 0.018(16) -0.007(16)
C22 0.15(3) 0.146(19) 0.090(15) -0.004(12) 0.007(14) -0.013(17)
C23 0.11(2) 0.137(18) 0.080(13) 0.004(11) -0.003(12) -0.020(14)
C24 0.086(19) 0.117(14) 0.076(12) 0.006(9) -0.013(11) -0.020(11)
C25 0.15(3) 0.125(17) 0.10(2) 0.023(12) -0.012(19) -0.015(14)
C26 0.072(12) 0.073(14) 0.069(16) -0.001(11) 0.003(11) 0.000(10)
C27 0.080(13) 0.077(12) 0.096(18) 0.010(10) -0.009(11) -0.005(10)
C28 0.067(10) 0.068(10) 0.063(13) 0.010(9) 0.004(9) 0.003(8)
C29 0.063(9) 0.072(10) 0.046(12) 0.005(8) 0.013(8) 0.010(7)
C30 0.091(13) 0.083(12) 0.076(16) 0.026(11) 0.004(11) 0.005(10)
C31 0.101(14) 0.107(15) 0.100(18) 0.041(14) -0.010(12) -0.001(11)
C32 0.087(13) 0.089(13) 0.065(15) 0.019(11) 0.004(11) 0.013(9)
C33 0.064(10) 0.081(11) 0.053(14) 0.009(9) 0.011(9) 0.013(8)
C34 0.066(10) 0.089(11) 0.061(15) 0.017(9) 0.002(9) 0.005(8)
C35 0.070(10) 0.093(14) 0.071(16) 0.018(11) -0.001(10) 0.004(9)
C36 0.067(11) 0.098(15) 0.083(19) 0.025(12) -0.004(10) 0.000(10)
C101 0.53(7) 0.118(17) 0.12(3) 0.000(17) 0.04(3) 0.08(2)
C102 0.11(2) 0.104(12) 0.078(12) -0.015(9) -0.003(11) 0.002(11)
C103 0.14(2) 0.118(16) 0.087(13) -0.024(11) 0.010(14) 0.001(13)
C104 0.12(2) 0.126(18) 0.090(14) -0.020(12) 0.005(14) -0.005(16)
C105 0.12(2) 0.125(18) 0.078(12) -0.023(12) -0.006(12) -0.006(16)
C106 0.12(2) 0.110(15) 0.071(11) -0.009(10) 0.000(11) -0.004(13)
C107 0.060(15) 0.102(12) 0.066(10) -0.014(9) -0.014(9) -0.005(10)
C108 0.036(14) 0.089(11) 0.067(9) -0.009(8) -0.013(8) -0.013(10)
C109 0.037(13) 0.087(11) 0.056(9) -0.003(7) -0.021(8) -0.009(9)
C110 0.048(14) 0.077(9) 0.057(9) 0.001(7) -0.016(8) -0.003(8)
C111 0.036(14) 0.076(9) 0.058(9) 0.002(7) -0.018(8) 0.001(8)
C112 0.069(17) 0.079(11) 0.076(12) 0.005(8) -0.012(11) -0.004(10)
C113 0.061(16) 0.076(12) 0.080(13) 0.002(9) -0.012(11) -0.007(10)
C114 0.064(17) 0.076(11) 0.082(13) 0.002(9) -0.008(11) 0.004(10)
C115 0.064(16) 0.075(10) 0.070(9) -0.003(7) -0.003(9) 0.002(9)
C116 0.066(16) 0.087(10) 0.071(9) -0.002(7) 0.000(9) 0.000(9)
C117 0.094(19) 0.104(12) 0.078(10) -0.010(8) 0.009(10) -0.011(11)
C118 0.062(18) 0.109(13) 0.075(9) -0.003(8) 0.000(9) -0.001(11)
C119 0.072(17) 0.145(15) 0.079(10) -0.010(9) 0.002(9) -0.008(12)
C120 0.16(3) 0.139(15) 0.084(14) -0.016(11) 0.024(15) -0.008(13)
C121 0.20(4) 0.167(19) 0.094(16) -0.020(12) 0.029(18) -0.001(16)
C122 0.15(3) 0.170(19) 0.100(16) -0.012(13) 0.023(15) 0.000(18)
C123 0.077(18) 0.168(19) 0.085(13) -0.006(11) 0.006(11) 0.002(16)
C124 0.09(2) 0.151(15) 0.086(12) -0.003(10) 0.008(12) -0.010(12)
C125 0.15(3) 0.166(19) 0.11(2) 0.009(14) -0.003(19) -0.032(16)
C126 0.067(11) 0.084(15) 0.090(17) -0.005(12) -0.019(11) -0.004(9)
C127 0.072(12) 0.084(13) 0.090(17) 0.001(11) -0.019(11) -0.005(9)
C128 0.068(10) 0.083(10) 0.063(15) -0.007(9) -0.006(9) 0.001(7)
C129 0.060(9) 0.079(10) 0.042(13) -0.011(8) 0.010(8) 0.003(7)
C130 0.094(14) 0.083(11) 0.097(19) 0.002(10) -0.013(13) -0.004(9)
C131 0.096(14) 0.089(12) 0.12(2) 0.005(11) -0.019(13) -0.005(10)
C132 0.085(14) 0.087(11) 0.10(2) 0.003(10) -0.014(13) -0.012(9)
C133 0.055(10) 0.083(10) 0.069(15) -0.007(9) 0.004(9) -0.005(7)
C134 0.054(10) 0.087(10) 0.055(14) -0.011(9) 0.008(9) -0.004(7)
C135 0.069(12) 0.100(14) 0.101(19) -0.001(11) -0.016(12) -0.011(10)
C136 0.062(12) 0.104(15) 0.084(17) -0.003(12) -0.010(12) -0.007(10)

_geom_special_details            
;
 All esds (except the esd in the dihedral angle between two l.s. planes)
 are estimated using the full covariance matrix.  The cell esds are taken
 into account individually in the estimation of esds in distances, angles
 and torsion angles; correlations between esds in cell parameters are only
 used when they are defined by crystal symmetry.  An approximate (isotropic)
 treatment of cell esds is used for estimating esds involving l.s. planes.
;

loop_
_geom_bond_atom_site_label_1
_geom_bond_atom_site_label_2
_geom_bond_distance
_geom_bond_site_symmetry_2
_geom_bond_publ_flag
Cl1_1 O3_1 1.383(9) . ?
Cl1_1 O2_1 1.394(9) . ?
Cl1_1 O1_1 1.403(9) . ?
Cl1_1 O4_1 1.422(9) . ?
Cl1_2 O4_2 1.400(9) . ?
Cl1_2 O2_2 1.401(9) . ?
Cl1_2 O1_2 1.404(9) . ?
Cl1_2 O3_2 1.408(9) . ?
Cl1_3 O2_3 1.383(9) . ?
Cl1_3 O1_3 1.399(9) . ?
Cl1_3 O4_3 1.402(9) . ?
Cl1_3 O3_3 1.405(9) . ?
Cl1_4 O3_4 1.394(9) . ?
Cl1_4 O1_4 1.396(9) . ?
Cl1_4 O4_4 1.405(9) . ?
Cl1_4 O2_4 1.408(9) . ?
Fe01 N3 1.943(19) . ?
Fe01 N8 1.947(19) . ?
Fe01 N2 1.95(2) . ?
Fe01 N7 1.954(19) . ?
Fe01 N9 1.96(2) . ?
Fe01 N4 1.97(2) . ?
Fe02 N103 2.12(2) . ?
Fe02 N107 2.13(2) . ?
Fe02 N108 2.13(2) . ?
Fe02 N109 2.153(19) . ?
Fe02 N102 2.19(2) . ?
Fe02 N104 2.23(2) . ?
O1 C2 1.40(3) . ?
O1 C1 1.44(3) . ?
O2 C24 1.31(3) . ?
O2 C25 1.39(3) . ?
O101 C102 1.37(3) . ?
O101 C101 1.47(3) . ?
O102 C124 1.36(3) . ?
O102 C125 1.45(3) . ?
N1 N2 1.33(2) . ?
N1 C8 1.40(3) . ?
N1 H1B 0.8700 . ?
N2 C10 1.35(3) . ?
N3 C11 1.32(3) . ?
N3 C15 1.32(3) . ?
N4 C16 1.31(2) . ?
N4 N5 1.34(2) . ?
N5 C18 1.37(3) . ?
N5 H5A 0.8700 . ?
N6 C26 1.34(2) . ?
N6 N7 1.39(2) . ?
N6 H6A 0.8700 . ?
N7 C28 1.33(2) . ?
N8 C33 1.33(3) . ?
N8 C29 1.36(3) . ?
N9 N10 1.32(2) . ?
N9 C34 1.33(3) . ?
N10 C36 1.33(2) . ?
N10 H10C 0.8700 . ?
N101 C108 1.33(3) . ?
N101 N102 1.36(2) . ?
N101 H10D 0.8700 . ?
N102 C110 1.34(2) . ?
N103 C115 1.35(3) . ?
N103 C111 1.37(3) . ?
N104 C116 1.33(3) . ?
N104 N105 1.35(2) . ?
N105 C118 1.35(3) . ?
N105 H10E 0.8700 . ?
N106 C126 1.32(2) . ?
N106 N107 1.33(2) . ?
N106 H10F 0.8700 . ?
N107 C128 1.36(3) . ?
N108 C133 1.32(3) . ?
N108 C129 1.35(3) . ?
N109 N110 1.33(2) . ?
N109 C134 1.37(2) . ?
N110 C136 1.33(3) . ?
N110 H11A 0.8700 . ?
C1 H1A 0.9700 . ?
C1 H1C 0.9700 . ?
C1 H1D 0.9700 . ?
C2 C7 1.40(3) . ?
C2 C3 1.44(4) . ?
C3 C4 1.33(3) . ?
C3 H3A 0.9400 . ?
C4 C5 1.34(3) . ?
C4 H4A 0.9400 . ?
C5 C6 1.38(3) . ?
C5 H5B 0.9400 . ?
C6 C7 1.41(3) . ?
C6 H6B 0.9400 . ?
C7 C8 1.42(3) . ?
C8 C9 1.34(3) . ?
C9 C10 1.39(3) . ?
C9 H9A 0.9400 . ?
C10 C11 1.41(3) . ?
C11 C12 1.39(3) . ?
C12 C13 1.36(3) . ?
C12 H12A 0.9400 . ?
C13 C14 1.33(3) . ?
C13 H13A 0.9400 . ?
C14 C15 1.38(3) . ?
C14 H14A 0.9400 . ?
C15 C16 1.45(3) . ?
C16 C17 1.40(3) . ?
C17 C18 1.34(3) . ?
C17 H17A 0.9400 . ?
C18 C19 1.52(3) . ?
C19 C20 1.41(3) . ?
C19 C24 1.41(4) . ?
C20 C21 1.41(4) . ?
C20 H20A 0.9400 . ?
C21 C22 1.40(3) . ?
C21 H21A 0.9400 . ?
C22 C23 1.35(3) . ?
C22 H22A 0.9400 . ?
C23 C24 1.43(4) . ?
C23 H23A 0.9400 . ?
C25 H25A 0.9700 . ?
C25 H25B 0.9700 . ?
C25 H25C 0.9700 . ?
C26 C27 1.36(3) . ?
C26 H26A 0.9400 . ?
C27 C28 1.41(3) . ?
C27 H27A 0.9400 . ?
C28 C29 1.44(3) . ?
C29 C30 1.39(3) . ?
C30 C31 1.39(3) . ?
C30 H30A 0.9400 . ?
C31 C32 1.38(3) . ?
C31 H31A 0.9400 . ?
C32 C33 1.38(3) . ?
C32 H32A 0.9400 . ?
C33 C34 1.42(3) . ?
C34 C35 1.40(3) . ?
C35 C36 1.35(3) . ?
C35 H35A 0.9400 . ?
C36 H36A 0.9400 . ?
C101 H10A 0.9700 . ?
C101 H10B 0.9700 . ?
C101 H10L 0.9700 . ?
C102 C107 1.38(3) . ?
C102 C103 1.40(3) . ?
C103 C104 1.33(3) . ?
C103 H10G 0.9400 . ?
C104 C105 1.38(3) . ?
C104 H10H 0.9400 . ?
C105 C106 1.41(3) . ?
C105 H10I 0.9400 . ?
C106 C107 1.40(3) . ?
C106 H10J 0.9400 . ?
C107 C108 1.45(3) . ?
C108 C109 1.38(3) . ?
C109 C110 1.44(3) . ?
C109 H10K 0.9400 . ?
C110 C111 1.45(3) . ?
C111 C112 1.34(3) . ?
C112 C113 1.40(3) . ?
C112 H11B 0.9400 . ?
C113 C114 1.36(3) . ?
C113 H11C 0.9400 . ?
C114 C115 1.40(3) . ?
C114 H11D 0.9400 . ?
C115 C116 1.44(3) . ?
C116 C117 1.42(3) . ?
C117 C118 1.35(3) . ?
C117 H11E 0.9400 . ?
C118 C119 1.56(4) . ?
C119 C124 1.35(4) . ?
C119 C120 1.42(3) . ?
C120 C121 1.43(4) . ?
C120 H12B 0.9400 . ?
C121 C122 1.37(4) . ?
C121 H12C 0.9400 . ?
C122 C123 1.38(4) . ?
C122 H12D 0.9400 . ?
C123 C124 1.42(4) . ?
C123 H12E 0.9400 . ?
C125 H12H 0.9700 . ?
C125 H12I 0.9700 . ?
C125 H12J 0.9700 . ?
C126 C127 1.33(3) . ?
C126 H12F 0.9400 . ?
C127 C128 1.40(3) . ?
C127 H12G 0.9400 . ?
C128 C129 1.49(3) . ?
C129 C130 1.38(3) . ?
C130 C131 1.40(3) . ?
C130 H13B 0.9400 . ?
C131 C132 1.30(3) . ?
C131 H13C 0.9400 . ?
C132 C133 1.39(3) . ?
C132 H13D 0.9400 . ?
C133 C134 1.47(3) . ?
C134 C135 1.36(3) . ?
C135 C136 1.35(3) . ?
C135 H13E 0.9400 . ?
C136 H13F 0.9400 . ?

loop_
_geom_angle_atom_site_label_1
_geom_angle_atom_site_label_2
_geom_angle_atom_site_label_3
_geom_angle
_geom_angle_site_symmetry_1
_geom_angle_site_symmetry_3
_geom_angle_publ_flag
O3_1 Cl1_1 O2_1 113.7(10) . . ?
O3_1 Cl1_1 O1_1 111.6(9) . . ?
O2_1 Cl1_1 O1_1 110.4(9) . . ?
O3_1 Cl1_1 O4_1 108.0(10) . . ?
O2_1 Cl1_1 O4_1 106.5(10) . . ?
O1_1 Cl1_1 O4_1 106.2(9) . . ?
O4_2 Cl1_2 O2_2 109.2(10) . . ?
O4_2 Cl1_2 O1_2 110.0(10) . . ?
O2_2 Cl1_2 O1_2 110.3(9) . . ?
O4_2 Cl1_2 O3_2 109.5(10) . . ?
O2_2 Cl1_2 O3_2 109.2(9) . . ?
O1_2 Cl1_2 O3_2 108.7(9) . . ?
O2_3 Cl1_3 O1_3 112.0(10) . . ?
O2_3 Cl1_3 O4_3 109.7(10) . . ?
O1_3 Cl1_3 O4_3 109.2(10) . . ?
O2_3 Cl1_3 O3_3 110.5(10) . . ?
O1_3 Cl1_3 O3_3 108.5(10) . . ?
O4_3 Cl1_3 O3_3 106.7(10) . . ?
O3_4 Cl1_4 O1_4 111.9(10) . . ?
O3_4 Cl1_4 O4_4 108.8(10) . . ?
O1_4 Cl1_4 O4_4 111.7(9) . . ?
O3_4 Cl1_4 O2_4 107.9(10) . . ?
O1_4 Cl1_4 O2_4 109.3(9) . . ?
O4_4 Cl1_4 O2_4 107.1(10) . . ?
N3 Fe01 N8 173.6(9) . . ?
N3 Fe01 N2 79.7(9) . . ?
N8 Fe01 N2 106.0(9) . . ?
N3 Fe01 N7 103.4(8) . . ?
N8 Fe01 N7 80.0(9) . . ?
N2 Fe01 N7 88.9(8) . . ?
N3 Fe01 N9 98.2(8) . . ?
N8 Fe01 N9 78.5(9) . . ?
N2 Fe01 N9 94.2(8) . . ?
N7 Fe01 N9 158.3(9) . . ?
N3 Fe01 N4 79.1(9) . . ?
N8 Fe01 N4 95.3(9) . . ?
N2 Fe01 N4 158.7(9) . . ?
N7 Fe01 N4 94.5(8) . . ?
N9 Fe01 N4 90.4(8) . . ?
N103 Fe02 N107 104.6(8) . . ?
N103 Fe02 N108 173.9(8) . . ?
N107 Fe02 N108 74.1(8) . . ?
N103 Fe02 N109 106.5(8) . . ?
N107 Fe02 N109 148.6(9) . . ?
N108 Fe02 N109 74.6(8) . . ?
N103 Fe02 N102 73.0(8) . . ?
N107 Fe02 N102 97.3(7) . . ?
N108 Fe02 N102 101.2(8) . . ?
N109 Fe02 N102 87.4(7) . . ?
N103 Fe02 N104 73.9(9) . . ?
N107 Fe02 N104 93.5(8) . . ?
N108 Fe02 N104 112.0(8) . . ?
N109 Fe02 N104 99.5(7) . . ?
N102 Fe02 N104 146.8(8) . . ?
C2 O1 C1 119(3) . . ?
C24 O2 C25 119(3) . . ?
C102 O101 C101 116(3) . . ?
C124 O102 C125 116(3) . . ?
N2 N1 C8 110(2) . . ?
N2 N1 H1B 124.9 . . ?
C8 N1 H1B 124.9 . . ?
N1 N2 C10 108(2) . . ?
N1 N2 Fe01 136.3(18) . . ?
C10 N2 Fe01 115(2) . . ?
C11 N3 C15 124(3) . . ?
C11 N3 Fe01 118(2) . . ?
C15 N3 Fe01 118(2) . . ?
C16 N4 N5 107(2) . . ?
C16 N4 Fe01 115.9(19) . . ?
N5 N4 Fe01 137.5(18) . . ?
N4 N5 C18 110(2) . . ?
N4 N5 H5A 125.2 . . ?
C18 N5 H5A 125.2 . . ?
C26 N6 N7 108(2) . . ?
C26 N6 H6A 126.0 . . ?
N7 N6 H6A 126.0 . . ?
C28 N7 N6 105(2) . . ?
C28 N7 Fe01 117.4(17) . . ?
N6 N7 Fe01 136.1(16) . . ?
C33 N8 C29 125(2) . . ?
C33 N8 Fe01 119.5(19) . . ?
C29 N8 Fe01 115.1(18) . . ?
N10 N9 C34 109(2) . . ?
N10 N9 Fe01 136.3(17) . . ?
C34 N9 Fe01 114.8(19) . . ?
N9 N10 C36 108(2) . . ?
N9 N10 H10C 126.2 . . ?
C36 N10 H10C 126.2 . . ?
C108 N101 N102 114(2) . . ?
C108 N101 H10D 123.1 . . ?
N102 N101 H10D 123.1 . . ?
C110 N102 N101 105(2) . . ?
C110 N102 Fe02 116.2(18) . . ?
N101 N102 Fe02 139.2(17) . . ?
C115 N103 C111 117(2) . . ?
C115 N103 Fe02 121(2) . . ?
C111 N103 Fe02 122.0(19) . . ?
C116 N104 N105 107(2) . . ?
C116 N104 Fe02 112.5(19) . . ?
N105 N104 Fe02 140.3(19) . . ?
C118 N105 N104 109(2) . . ?
C118 N105 H10E 125.5 . . ?
N104 N105 H10E 125.5 . . ?
C126 N106 N107 116(2) . . ?
C126 N106 H10F 121.8 . . ?
N107 N106 H10F 121.8 . . ?
N106 N107 C128 98(2) . . ?
N106 N107 Fe02 142.9(18) . . ?
C128 N107 Fe02 116.8(17) . . ?
C133 N108 C129 119(2) . . ?
C133 N108 Fe02 119.6(19) . . ?
C129 N108 Fe02 121.3(17) . . ?
N110 N109 C134 106(2) . . ?
N110 N109 Fe02 136.2(18) . . ?
C134 N109 Fe02 115.9(17) . . ?
N109 N110 C136 110(2) . . ?
N109 N110 H11A 125.2 . . ?
C136 N110 H11A 125.2 . . ?
O1 C1 H1A 109.5 . . ?
O1 C1 H1C 109.5 . . ?
H1A C1 H1C 109.5 . . ?
O1 C1 H1D 109.5 . . ?
H1A C1 H1D 109.5 . . ?
H1C C1 H1D 109.5 . . ?
O1 C2 C7 114(3) . . ?
O1 C2 C3 124(3) . . ?
C7 C2 C3 122(3) . . ?
C4 C3 C2 115(3) . . ?
C4 C3 H3A 122.6 . . ?
C2 C3 H3A 122.6 . . ?
C3 C4 C5 128(4) . . ?
C3 C4 H4A 116.1 . . ?
C5 C4 H4A 116.1 . . ?
C4 C5 C6 117(3) . . ?
C4 C5 H5B 121.4 . . ?
C6 C5 H5B 121.4 . . ?
C5 C6 C7 122(3) . . ?
C5 C6 H6B 119.0 . . ?
C7 C6 H6B 119.0 . . ?
C2 C7 C6 116(3) . . ?
C2 C7 C8 124(3) . . ?
C6 C7 C8 119(3) . . ?
C9 C8 N1 105(3) . . ?
C9 C8 C7 131(3) . . ?
N1 C8 C7 124(3) . . ?
C8 C9 C10 110(3) . . ?
C8 C9 H9A 125.1 . . ?
C10 C9 H9A 125.1 . . ?
N2 C10 C9 107(3) . . ?
N2 C10 C11 115(3) . . ?
C9 C10 C11 138(3) . . ?
N3 C11 C12 119(3) . . ?
N3 C11 C10 113(3) . . ?
C12 C11 C10 128(3) . . ?
C13 C12 C11 118(3) . . ?
C13 C12 H12A 120.9 . . ?
C11 C12 H12A 120.9 . . ?
C14 C13 C12 121(3) . . ?
C14 C13 H13A 119.7 . . ?
C12 C13 H13A 119.7 . . ?
C13 C14 C15 121(3) . . ?
C13 C14 H14A 119.6 . . ?
C15 C14 H14A 119.6 . . ?
N3 C15 C14 117(3) . . ?
N3 C15 C16 112(3) . . ?
C14 C15 C16 131(3) . . ?
N4 C16 C17 111(3) . . ?
N4 C16 C15 115(3) . . ?
C17 C16 C15 133(3) . . ?
C18 C17 C16 104(3) . . ?
C18 C17 H17A 127.8 . . ?
C16 C17 H17A 127.8 . . ?
C17 C18 N5 108(3) . . ?
C17 C18 C19 135(3) . . ?
N5 C18 C19 117(3) . . ?
C20 C19 C24 126(3) . . ?
C20 C19 C18 113(3) . . ?
C24 C19 C18 122(3) . . ?
C19 C20 C21 119(3) . . ?
C19 C20 H20A 120.3 . . ?
C21 C20 H20A 120.3 . . ?
C22 C21 C20 115(3) . . ?
C22 C21 H21A 122.6 . . ?
C20 C21 H21A 122.6 . . ?
C23 C22 C21 125(4) . . ?
C23 C22 H22A 117.4 . . ?
C21 C22 H22A 117.4 . . ?
C22 C23 C24 123(3) . . ?
C22 C23 H23A 118.7 . . ?
C24 C23 H23A 118.7 . . ?
O2 C24 C19 122(4) . . ?
O2 C24 C23 125(3) . . ?
C19 C24 C23 112(3) . . ?
O2 C25 H25A 109.5 . . ?
O2 C25 H25B 109.5 . . ?
H25A C25 H25B 109.5 . . ?
O2 C25 H25C 109.5 . . ?
H25A C25 H25C 109.5 . . ?
H25B C25 H25C 109.5 . . ?
N6 C26 C27 112(3) . . ?
N6 C26 H26A 123.9 . . ?
C27 C26 H26A 123.9 . . ?
C26 C27 C28 101(3) . . ?
C26 C27 H27A 129.4 . . ?
C28 C27 H27A 129.4 . . ?
N7 C28 C27 113(2) . . ?
N7 C28 C29 112(2) . . ?
C27 C28 C29 135(3) . . ?
N8 C29 C30 119(2) . . ?
N8 C29 C28 114(2) . . ?
C30 C29 C28 127(3) . . ?
C31 C30 C29 118(3) . . ?
C31 C30 H30A 121.1 . . ?
C29 C30 H30A 121.1 . . ?
C32 C31 C30 121(3) . . ?
C32 C31 H31A 119.6 . . ?
C30 C31 H31A 119.6 . . ?
C31 C32 C33 120(3) . . ?
C31 C32 H32A 120.0 . . ?
C33 C32 H32A 120.0 . . ?
N8 C33 C32 117(3) . . ?
N8 C33 C34 110(3) . . ?
C32 C33 C34 133(3) . . ?
N9 C34 C35 109(3) . . ?
N9 C34 C33 117(3) . . ?
C35 C34 C33 134(3) . . ?
C36 C35 C34 103(2) . . ?
C36 C35 H35A 128.3 . . ?
C34 C35 H35A 128.3 . . ?
N10 C36 C35 111(3) . . ?
N10 C36 H36A 124.3 . . ?
C35 C36 H36A 124.3 . . ?
O101 C101 H10A 109.5 . . ?
O101 C101 H10B 109.5 . . ?
H10A C101 H10B 109.5 . . ?
O101 C101 H10L 109.5 . . ?
H10A C101 H10L 109.5 . . ?
H10B C101 H10L 109.5 . . ?
O101 C102 C107 114(3) . . ?
O101 C102 C103 126(3) . . ?
C107 C102 C103 120(3) . . ?
C104 C103 C102 122(3) . . ?
C104 C103 H10G 118.8 . . ?
C102 C103 H10G 118.8 . . ?
C103 C104 C105 119(3) . . ?
C103 C104 H10H 120.3 . . ?
C105 C104 H10H 120.3 . . ?
C104 C105 C106 121(3) . . ?
C104 C105 H10I 119.6 . . ?
C106 C105 H10I 119.6 . . ?
C107 C106 C105 119(3) . . ?
C107 C106 H10J 120.5 . . ?
C105 C106 H10J 120.5 . . ?
C102 C107 C106 119(3) . . ?
C102 C107 C108 122(3) . . ?
C106 C107 C108 119(3) . . ?
N101 C108 C109 107(2) . . ?
N101 C108 C107 125(3) . . ?
C109 C108 C107 128(3) . . ?
C108 C109 C110 105(2) . . ?
C108 C109 H10K 127.5 . . ?
C110 C109 H10K 127.5 . . ?
N102 C110 C109 110(2) . . ?
N102 C110 C111 118(3) . . ?
C109 C110 C111 132(3) . . ?
C112 C111 N103 124(3) . . ?
C112 C111 C110 126(3) . . ?
N103 C111 C110 110(3) . . ?
C111 C112 C113 118(3) . . ?
C111 C112 H11B 120.9 . . ?
C113 C112 H11B 120.9 . . ?
C114 C113 C112 121(3) . . ?
C114 C113 H11C 119.5 . . ?
C112 C113 H11C 119.5 . . ?
C113 C114 C115 117(3) . . ?
C113 C114 H11D 121.5 . . ?
C115 C114 H11D 121.5 . . ?
N103 C115 C114 123(3) . . ?
N103 C115 C116 111(3) . . ?
C114 C115 C116 126(3) . . ?
N104 C116 C117 110(3) . . ?
N104 C116 C115 121(3) . . ?
C117 C116 C115 129(3) . . ?
C118 C117 C116 104(3) . . ?
C118 C117 H11E 128.0 . . ?
C116 C117 H11E 128.0 . . ?
N105 C118 C117 110(3) . . ?
N105 C118 C119 126(3) . . ?
C117 C118 C119 124(3) . . ?
C124 C119 C120 123(3) . . ?
C124 C119 C118 122(3) . . ?
C120 C119 C118 115(3) . . ?
C119 C120 C121 117(3) . . ?
C119 C120 H12B 121.5 . . ?
C121 C120 H12B 121.5 . . ?
C122 C121 C120 118(4) . . ?
C122 C121 H12C 121.2 . . ?
C120 C121 H12C 121.2 . . ?
C121 C122 C123 126(4) . . ?
C121 C122 H12D 116.8 . . ?
C123 C122 H12D 116.8 . . ?
C122 C123 C124 115(4) . . ?
C122 C123 H12E 122.6 . . ?
C124 C123 H12E 122.6 . . ?
C119 C124 O102 116(3) . . ?
C119 C124 C123 121(4) . . ?
O102 C124 C123 122(4) . . ?
O102 C125 H12H 109.5 . . ?
O102 C125 H12I 109.5 . . ?
H12H C125 H12I 109.5 . . ?
O102 C125 H12J 109.5 . . ?
H12H C125 H12J 109.5 . . ?
H12I C125 H12J 109.5 . . ?
N106 C126 C127 108(3) . . ?
N106 C126 H12F 126.2 . . ?
C127 C126 H12F 126.2 . . ?
C126 C127 C128 102(3) . . ?
C126 C127 H12G 128.8 . . ?
C128 C127 H12G 128.8 . . ?
N107 C128 C127 115(2) . . ?
N107 C128 C129 117(2) . . ?
C127 C128 C129 128(3) . . ?
N108 C129 C130 122(2) . . ?
N108 C129 C128 110(3) . . ?
C130 C129 C128 128(3) . . ?
C129 C130 C131 116(3) . . ?
C129 C130 H13B 121.8 . . ?
C131 C130 H13B 121.8 . . ?
C132 C131 C130 121(3) . . ?
C132 C131 H13C 119.7 . . ?
C130 C131 H13C 119.7 . . ?
C131 C132 C133 121(3) . . ?
C131 C132 H13D 119.4 . . ?
C133 C132 H13D 119.4 . . ?
N108 C133 C132 120(3) . . ?
N108 C133 C134 114(3) . . ?
C132 C133 C134 126(3) . . ?
C135 C134 N109 110(3) . . ?
C135 C134 C133 134(3) . . ?
N109 C134 C133 116(2) . . ?
C136 C135 C134 105(3) . . ?
C136 C135 H13E 127.6 . . ?
C134 C135 H13E 127.6 . . ?
N110 C136 C135 110(3) . . ?
N110 C136 H13F 125.2 . . ?
C135 C136 H13F 125.2 . . ?

_refine_diff_density_max         0.290
_refine_diff_density_min         -0.208
_refine_diff_density_rms         0.050

_shelx_res_file                  
;

    Inter.res created by SHELXL-2014/7


REM Solution 1  R1  0.200  Rweak  0.011,  Alpha = 0.1035  in P2(1)/c
REM Formula:  C87 N18 O8 Cl4 Fe2
TITL samp2 in P2(1)/c  Sample folder: srj128c5
CELL  0.77490  15.6793  20.1024  24.6007   90.000   90.221   90.000
ZERR    8.00  0.0118   0.0149    0.0182   0.0000   0.0076   0.0000
LATT  1
SYMM -X, 1/2+Y, 1/2-Z
SFAC C H N O CL FE
DISP    C   -0.00202   0.00197       13.60
DISP    H    0.00000   0.00000        0.67
DISP    N   -0.00306   0.00403       23.92
DISP    O   -0.00415   0.00737       40.17
DISP    Cl   0.14076   0.18956      859.19
DISP    Fe   0.20639   0.99298     4412.23
UNIT 288 240 80 80 16 8
LIST 6 ! automatically inserted. Change 6 to 4 for CHECKCIF!!
TEMP -23
L.S. 20
SIZE 0.1 0.07 0.05 !dark red block
BOND $H
SADI_ClO4 0.01 Cl1 O1 Cl1 O2 Cl1 O3 Cl1 O4
SADI_ClO4 0.02 O1 O2 O1 O3 O1 O4 O2 O3 O2 O4 O3 O4
FMAP 2
PLAN 20
RIGU
HTAB
ACTA
WGHT    0.095300   57.004303
FVAR       0.04063
RESI 1 CLO4
CL1   5    1.017406    0.877972    0.392647    11.00000    0.09261    0.11717 =
         0.10316   -0.00012    0.00572   -0.00676
O1    4    1.105782    0.871877    0.385428    11.00000    0.10125    0.13003 =
         0.08856    0.01848    0.00687   -0.00148
O2    4    0.973811    0.852154    0.347887    11.00000    0.13752    0.17321 =
         0.15914   -0.02833   -0.02209    0.01512
O3    4    0.994543    0.942521    0.405418    11.00000    0.12508    0.12392 =
         0.22932   -0.01565    0.00624   -0.00225
O4    4    0.996402    0.836772    0.437652    11.00000    0.16964    0.14237 =
         0.14985    0.01253    0.03720   -0.00852

RESI 2 CLO4
CL1   5    0.500126    0.911349    0.239462    11.00000    0.08961    0.13447 =
         0.10116    0.02094   -0.00447   -0.01506
O1    4    0.450007    0.855085    0.228314    11.00000    0.07786    0.14342 =
         0.12210    0.00491   -0.00439   -0.01134
O2    4    0.532811    0.937782    0.191162    11.00000    0.09305    0.19095 =
         0.13211    0.04949   -0.00333   -0.00943
O3    4    0.568283    0.892346    0.273503    11.00000    0.11186    0.12812 =
         0.14208    0.03423   -0.03657   -0.03753
O4    4    0.450962    0.959782    0.265584    11.00000    0.13593    0.15065 =
         0.14997    0.00731    0.01488   -0.00734

RESI 3 CLO4
CL1   5    0.003058    0.449144    0.371365    11.00000    0.11522    0.09405 =
         0.13061   -0.01513    0.00181   -0.01709
O1    4    0.069606    0.493514    0.382436    11.00000    0.14580    0.11175 =
         0.15168    0.02091   -0.03345   -0.02579
O2    4    0.032696    0.388649    0.352449    11.00000    0.15032    0.12340 =
         0.22488   -0.03179    0.02719   -0.01323
O3    4   -0.051979    0.478549    0.333096    11.00000    0.18559    0.14299 =
         0.19385   -0.00790   -0.04711   -0.01706
O4    4   -0.044667    0.439330    0.418757    11.00000    0.19255    0.13766 =
         0.19214    0.00691    0.04387   -0.01149

RESI 4 CLO4
CL1   5    0.503634    0.638979    0.490943    11.00000    0.10964    0.14680 =
         0.08599   -0.00274   -0.02778    0.01718
O1    4    0.459726    0.616921    0.444854    11.00000    0.13255    0.09429 =
         0.10233    0.00516   -0.03483    0.02188
O2    4    0.482347    0.705901    0.501061    11.00000    0.17134    0.17678 =
         0.15266   -0.03320   -0.05141    0.03403
O3    4    0.482565    0.602116    0.536960    11.00000    0.22441    0.23393 =
         0.12184    0.02229   -0.03080   -0.02426
O4    4    0.592365    0.636403    0.483620    11.00000    0.13500    0.26978 =
         0.12255   -0.03826   -0.03173    0.02495

RESI 0
FE01  6    0.224054    0.685107    0.347470    11.00000    0.05851    0.07425 =
         0.06037    0.01198   -0.00454    0.00427
FE02  6    0.729968    0.734543    0.354943    11.00000    0.05480    0.07697 =
         0.06975    0.00522   -0.00137   -0.00713
O1    4    0.177775    0.867597    0.501396    11.00000    0.14007    0.10668 =
         0.09906   -0.00299    0.00400   -0.03698
O2    4    0.330544    0.725243    0.148319    11.00000    0.11211    0.11462 =
         0.08896    0.00789   -0.01167   -0.01271
O101  4    0.839530    0.581857    0.185332    11.00000    0.19141    0.10205 =
         0.08509   -0.01113    0.01716    0.00195
O102  4    0.631871    0.751241    0.579611    11.00000    0.09221    0.14901 =
         0.09406   -0.00243    0.00181   -0.01093
N1    3    0.165276    0.750787    0.452595    11.00000    0.03502    0.07879 =
         0.07598   -0.00020   -0.01183   -0.01737
AFIX  43
H1B   2    0.157510    0.790990    0.440455    11.00000   -1.20000
AFIX   0
N2    3    0.188970    0.699246    0.422471    11.00000    0.06965    0.08105 =
         0.06707    0.00709   -0.00539   -0.00180
N3    3    0.250755    0.598648    0.378436    11.00000    0.06505    0.07447 =
         0.06446    0.01209   -0.00399    0.00030
N4    3    0.272641    0.639326    0.283802    11.00000    0.05484    0.08353 =
         0.06679    0.00706   -0.00551    0.00041
N5    3    0.292139    0.654213    0.232313    11.00000    0.07070    0.09086 =
         0.06523    0.00345   -0.00898   -0.00345
AFIX  43
H5A   2    0.283630    0.692596    0.216880    11.00000   -1.20000
AFIX   0
N6    3    0.395613    0.732982    0.397523    11.00000    0.06985    0.07534 =
         0.07093    0.00749   -0.00902    0.00134
AFIX  43
H6A   2    0.409191    0.698600    0.417215    11.00000   -1.20000
AFIX   0
N7    3    0.326618    0.737422    0.362266    11.00000    0.06020    0.06700 =
         0.05371    0.00701    0.00001    0.00298
N8    3    0.195411    0.766593    0.308686    11.00000    0.06769    0.07455 =
         0.06403    0.01207    0.00512    0.00714
N9    3    0.108274    0.665241    0.321585    11.00000    0.06269    0.08578 =
         0.07357    0.02120   -0.00387   -0.00168
N10   3    0.054920    0.614514    0.324675    11.00000    0.06501    0.08697 =
         0.06468    0.01723    0.00220   -0.00040
AFIX  43
H10C  2    0.063870    0.577316    0.341849    11.00000   -1.20000
AFIX   0
N101  3    0.787219    0.689005    0.229751    11.00000    0.05778    0.08553 =
         0.07246   -0.00826   -0.00273   -0.00750
AFIX  43
H10D  2    0.775594    0.646840    0.232659    11.00000   -1.20000
AFIX   0
N102  3    0.775220    0.733174    0.270866    11.00000    0.04305    0.07766 =
         0.06513   -0.00242   -0.00935   -0.00245
N103  3    0.763029    0.833609    0.334599    11.00000    0.04416    0.07319 =
         0.06291    0.00273   -0.00955    0.00797
N104  3    0.697467    0.796188    0.427221    11.00000    0.06430    0.09072 =
         0.06746    0.00156   -0.00532   -0.00179
N105  3    0.665383    0.789733    0.477960    11.00000    0.06807    0.10947 =
         0.07470    0.00182   -0.00150   -0.00537
AFIX  43
H10E  2    0.644104    0.753454    0.491616    11.00000   -1.20000
AFIX   0
N106  3    0.915808    0.711894    0.414907    11.00000    0.06801    0.08888 =
         0.08766   -0.00285   -0.00804   -0.00054
AFIX  43
H10F  2    0.936420    0.751916    0.412027    11.00000   -1.20000
AFIX   0
N107  3    0.842095    0.694704    0.391735    11.00000    0.06378    0.08275 =
         0.08005    0.00014   -0.00949   -0.00051
N108  3    0.704462    0.631551    0.368173    11.00000    0.06010    0.07799 =
         0.06657   -0.00540   -0.00317   -0.00351
N109  3    0.603726    0.718076    0.322972    11.00000    0.05419    0.08740 =
         0.06058   -0.00533    0.00319   -0.00187
N110  3    0.550181    0.750666    0.290695    11.00000    0.06354    0.10031 =
         0.08353    0.00283   -0.01284   -0.00837
AFIX  43
H11A  2    0.555309    0.792125    0.281101    11.00000   -1.20000
AFIX   0
C1    1    0.191777    0.938174    0.496161    11.00000    0.21926    0.11030 =
         0.12841    0.00385   -0.01510   -0.05507
AFIX  33
H1A   2    0.219563    0.947312    0.461800    11.00000   -1.50000
H1C   2    0.137465    0.961221    0.497359    11.00000   -1.50000
H1D   2    0.227728    0.953481    0.525800    11.00000   -1.50000
AFIX   0
C2    1    0.138188    0.843625    0.548344    11.00000    0.10562    0.09131 =
         0.09511   -0.00487   -0.00380   -0.01309
C3    1    0.111435    0.884961    0.592786    11.00000    0.16118    0.09993 =
         0.10348   -0.00994    0.01248   -0.01154
AFIX  43
H3A   2    0.115621    0.931596    0.591946    11.00000   -1.20000
AFIX   0
C4    1    0.080344    0.852104    0.635120    11.00000    0.14273    0.09701 =
         0.10373   -0.00469    0.01255    0.00120
AFIX  43
H4A   2    0.066677    0.877859    0.665766    11.00000   -1.20000
AFIX   0
C5    1    0.066182    0.786804    0.639333    11.00000    0.17733    0.09877 =
         0.09879   -0.00784    0.03824    0.00021
AFIX  43
H5B   2    0.040552    0.768428    0.670379    11.00000   -1.20000
AFIX   0
C6    1    0.090732    0.747483    0.596237    11.00000    0.08225    0.09263 =
         0.07914    0.00291   -0.00051    0.00656
AFIX  43
H6B   2    0.083316    0.701177    0.598652    11.00000   -1.20000
AFIX   0
C7    1    0.126603    0.774524    0.548664    11.00000    0.07583    0.09031 =
         0.07471   -0.00179   -0.00589   -0.00276
C8    1    0.154596    0.731067    0.506738    11.00000    0.06142    0.08236 =
         0.07464   -0.00104   -0.00453   -0.01205
C9    1    0.174388    0.666185    0.507290    11.00000    0.08299    0.08556 =
         0.07634    0.00348    0.00000   -0.00463
AFIX  43
H9A   2    0.172010    0.638455    0.538013    11.00000   -1.20000
AFIX   0
C10   1    0.198953    0.646084    0.455601    11.00000    0.08376    0.07736 =
         0.06825    0.00957   -0.00124   -0.00247
C11   1    0.233360    0.589062    0.430190    11.00000    0.06726    0.07722 =
         0.06552    0.01378   -0.00362   -0.00443
C12   1    0.252496    0.527579    0.453237    11.00000    0.12841    0.08519 =
         0.07581    0.02209    0.00886    0.01691
AFIX  43
H12A  2    0.242072    0.519315    0.490228    11.00000   -1.20000
AFIX   0
C13   1    0.286773    0.479639    0.420723    11.00000    0.16091    0.09464 =
         0.08440    0.02322    0.01823    0.03009
AFIX  43
H13A  2    0.300798    0.437930    0.435541    11.00000   -1.20000
AFIX   0
C14   1    0.300516    0.491272    0.368418    11.00000    0.13166    0.08731 =
         0.08067    0.01424    0.01137    0.01879
AFIX  43
H14A  2    0.320146    0.456716    0.345968    11.00000   -1.20000
AFIX   0
C15   1    0.286348    0.553397    0.346643    11.00000    0.07326    0.08038 =
         0.07101    0.00854    0.00158    0.00376
C16   1    0.295708    0.577596    0.291410    11.00000    0.05193    0.08372 =
         0.07083    0.00524   -0.00424   -0.00012
C17   1    0.330645    0.550100    0.244104    11.00000    0.07052    0.09119 =
         0.07430    0.00044    0.00196    0.00279
AFIX  43
H17A  2    0.351508    0.506704    0.239083    11.00000   -1.20000
AFIX   0
C18   1    0.327611    0.599695    0.207561    11.00000    0.04302    0.08905 =
         0.07043   -0.00471   -0.01526   -0.01349
C19   1    0.359303    0.608761    0.149927    11.00000    0.05614    0.11311 =
         0.07062   -0.00149   -0.01341   -0.01815
C20   1    0.385729    0.548510    0.125916    11.00000    0.12390    0.12077 =
         0.09220   -0.00678    0.00725   -0.00660
AFIX  43
H20A  2    0.381587    0.508321    0.145260    11.00000   -1.20000
AFIX   0
C21   1    0.418452    0.549172    0.072556    11.00000    0.14944    0.14317 =
         0.09826   -0.00692    0.01800   -0.00700
AFIX  43
H21A  2    0.442193    0.511275    0.056119    11.00000   -1.20000
AFIX   0
C22   1    0.412841    0.610534    0.046019    11.00000    0.15185    0.14626 =
         0.09030   -0.00370    0.00734   -0.01268
AFIX  43
H22A  2    0.429479    0.612122    0.009374    11.00000   -1.20000
AFIX   0
C23   1    0.385349    0.667812    0.068927    11.00000    0.11405    0.13705 =
         0.08022    0.00416   -0.00277   -0.01984
AFIX  43
H23A  2    0.385077    0.706802    0.047833    11.00000   -1.20000
AFIX   0
C24   1    0.356771    0.671348    0.123815    11.00000    0.08607    0.11661 =
         0.07593    0.00570   -0.01337   -0.02049
C25   1    0.337229    0.785811    0.121757    11.00000    0.14646    0.12486 =
         0.10170    0.02266   -0.01237   -0.01510
AFIX  33
H25A  2    0.315332    0.820859    0.144935    11.00000   -1.50000
H25B  2    0.396606    0.794598    0.113479    11.00000   -1.50000
H25C  2    0.304426    0.784366    0.088266    11.00000   -1.50000
AFIX   0
C26   1    0.437786    0.791106    0.395920    11.00000    0.07190    0.07294 =
         0.06942   -0.00131    0.00251   -0.00022
AFIX  43
H26A  2    0.487551    0.799983    0.416077    11.00000   -1.20000
AFIX   0
C27   1    0.400099    0.835786    0.361674    11.00000    0.08001    0.07654 =
         0.09646    0.01016   -0.00938   -0.00505
AFIX  43
H27A  2    0.417563    0.879005    0.352291    11.00000   -1.20000
AFIX   0
C28   1    0.328121    0.799828    0.344184    11.00000    0.06713    0.06806 =
         0.06292    0.00996    0.00402    0.00273
C29   1    0.257958    0.813279    0.307738    11.00000    0.06266    0.07172 =
         0.04587    0.00539    0.01332    0.00981
C30   1    0.247473    0.868548    0.274681    11.00000    0.09061    0.08276 =
         0.07606    0.02606    0.00383    0.00492
AFIX  43
H30A  2    0.289491    0.901823    0.272899    11.00000   -1.20000
AFIX   0
C31   1    0.173030    0.873163    0.244341    11.00000    0.10082    0.10698 =
         0.09970    0.04141   -0.00957   -0.00072
AFIX  43
H31A  2    0.165924    0.908624    0.219832    11.00000   -1.20000
AFIX   0
C32   1    0.109135    0.826302    0.249663    11.00000    0.08655    0.08891 =
         0.06520    0.01870    0.00365    0.01316
AFIX  43
H32A  2    0.056393    0.832661    0.232125    11.00000   -1.20000
AFIX   0
C33   1    0.122883    0.770044    0.280822    11.00000    0.06382    0.08076 =
         0.05254    0.00919    0.01116    0.01272
C34   1    0.072209    0.713315    0.292067    11.00000    0.06590    0.08874 =
         0.06073    0.01739    0.00192    0.00480
C35   1   -0.007788    0.691262    0.274294    11.00000    0.07043    0.09338 =
         0.07056    0.01774   -0.00065    0.00410
AFIX  43
H35A  2   -0.047260    0.713532    0.251927    11.00000   -1.20000
AFIX   0
C36   1   -0.014724    0.630541    0.296875    11.00000    0.06706    0.09831 =
         0.08293    0.02479   -0.00403   -0.00049
AFIX  43
H36A  2   -0.062857    0.602971    0.293381    11.00000   -1.20000
AFIX   0
C101  1    0.861737    0.511081    0.189568    11.00000    0.52506    0.11840 =
         0.12363   -0.00024    0.03919    0.07690
AFIX  33
H10A  2    0.848557    0.495174    0.225801    11.00000   -1.50000
H10B  2    0.829153    0.485919    0.163018    11.00000   -1.50000
H10L  2    0.922173    0.505394    0.182683    11.00000   -1.50000
AFIX   0
C102  1    0.854604    0.611781    0.136044    11.00000    0.10702    0.10381 =
         0.07840   -0.01530   -0.00271    0.00181
C103  1    0.881344    0.579989    0.088311    11.00000    0.13875    0.11788 =
         0.08726   -0.02431    0.01012    0.00069
AFIX  43
H10G  2    0.890044    0.533728    0.088887    11.00000   -1.20000
AFIX   0
C104  1    0.894811    0.612877    0.042343    11.00000    0.11759    0.12628 =
         0.09003   -0.02022    0.00460   -0.00490
AFIX  43
H10H  2    0.913672    0.590242    0.011190    11.00000   -1.20000
AFIX   0
C105  1    0.880792    0.680869    0.040747    11.00000    0.11581    0.12480 =
         0.07756   -0.02261   -0.00569   -0.00571
AFIX  43
H10I  2    0.888604    0.704150    0.008005    11.00000   -1.20000
AFIX   0
C106  1    0.854956    0.715525    0.087647    11.00000    0.12112    0.10979 =
         0.07123   -0.00860    0.00046   -0.00439
AFIX  43
H10J  2    0.847482    0.761909    0.086770    11.00000   -1.20000
AFIX   0
C107  1    0.840547    0.679676    0.135723    11.00000    0.05956    0.10194 =
         0.06589   -0.01415   -0.01447   -0.00531
C108  1    0.818368    0.716138    0.184648    11.00000    0.03626    0.08944 =
         0.06653   -0.00892   -0.01270   -0.01265
C109  1    0.826999    0.783464    0.194914    11.00000    0.03692    0.08670 =
         0.05584   -0.00289   -0.02149   -0.00894
AFIX  43
H10K  2    0.847184    0.816412    0.171096    11.00000   -1.20000
AFIX   0
C110  1    0.798424    0.792104    0.249869    11.00000    0.04798    0.07722 =
         0.05717    0.00088   -0.01587   -0.00344
C111  1    0.796968    0.849821    0.285290    11.00000    0.03580    0.07609 =
         0.05782    0.00224   -0.01769    0.00105
C112  1    0.823585    0.911006    0.272271    11.00000    0.06894    0.07861 =
         0.07591    0.00503   -0.01168   -0.00442
AFIX  43
H11B  2    0.845815    0.920149    0.237635    11.00000   -1.20000
AFIX   0
C113  1    0.817403    0.961087    0.311704    11.00000    0.06070    0.07646 =
         0.08040    0.00219   -0.01159   -0.00687
AFIX  43
H11C  2    0.835892    1.004382    0.303410    11.00000   -1.20000
AFIX   0
C114  1    0.785022    0.947956    0.361830    11.00000    0.06449    0.07618 =
         0.08193    0.00228   -0.00775    0.00395
AFIX  43
H11D  2    0.780795    0.981243    0.388520    11.00000   -1.20000
AFIX   0
C115  1    0.758350    0.882797    0.371842    11.00000    0.06450    0.07472 =
         0.06970   -0.00268   -0.00282    0.00201
C116  1    0.719730    0.859495    0.421146    11.00000    0.06622    0.08671 =
         0.07101   -0.00154    0.00008    0.00049
C117  1    0.705046    0.894807    0.470112    11.00000    0.09409    0.10428 =
         0.07836   -0.01001    0.00922   -0.01095
AFIX  43
H11E  2    0.715934    0.939916    0.477428    11.00000   -1.20000
AFIX   0
C118  1    0.671728    0.848543    0.503879    11.00000    0.06153    0.10948 =
         0.07534   -0.00274    0.00045   -0.00114
C119  1    0.643383    0.863494    0.563460    11.00000    0.07176    0.14506 =
         0.07933   -0.01036    0.00233   -0.00849
C120  1    0.639992    0.931849    0.577583    11.00000    0.16397    0.13914 =
         0.08416   -0.01606    0.02357   -0.00758
AFIX  43
H12B  2    0.651044    0.965371    0.551918    11.00000   -1.20000
AFIX   0
C121  1    0.619050    0.947401    0.632492    11.00000    0.19914    0.16704 =
         0.09386   -0.01971    0.02911   -0.00069
AFIX  43
H12C  2    0.615739    0.991718    0.644492    11.00000   -1.20000
AFIX   0
C122  1    0.603965    0.895466    0.667043    11.00000    0.14991    0.17030 =
         0.10016   -0.01187    0.02341   -0.00002
AFIX  43
H12D  2    0.594390    0.906154    0.703714    11.00000   -1.20000
AFIX   0
C123  1    0.601409    0.828867    0.653376    11.00000    0.07660    0.16848 =
         0.08518   -0.00596    0.00571    0.00156
AFIX  43
H12E  2    0.586325    0.795539    0.678358    11.00000   -1.20000
AFIX   0
C124  1    0.623360    0.814642    0.598602    11.00000    0.09023    0.15144 =
         0.08608   -0.00276    0.00806   -0.00968
C125  1    0.608819    0.698270    0.616839    11.00000    0.14710    0.16584 =
         0.10515    0.00893   -0.00309   -0.03225
AFIX  33
H12H  2    0.617261    0.655584    0.599279    11.00000   -1.50000
H12I  2    0.644381    0.700873    0.649121    11.00000   -1.50000
H12J  2    0.549407    0.702946    0.627001    11.00000   -1.50000
AFIX   0
C126  1    0.955982    0.664823    0.442539    11.00000    0.06695    0.08434 =
         0.08995   -0.00470   -0.01869   -0.00407
AFIX  43
H12F  2    1.008574    0.669275    0.460647    11.00000   -1.20000
AFIX   0
C127  1    0.908518    0.610091    0.440062    11.00000    0.07187    0.08433 =
         0.09029    0.00130   -0.01925   -0.00519
AFIX  43
H12G  2    0.919808    0.567819    0.454754    11.00000   -1.20000
AFIX   0
C128  1    0.837593    0.631246    0.410104    11.00000    0.06757    0.08250 =
         0.06305   -0.00679   -0.00586    0.00071
C129  1    0.761282    0.591941    0.394004    11.00000    0.06031    0.07914 =
         0.04163   -0.01119    0.01034    0.00317
C130  1    0.746682    0.524871    0.401952    11.00000    0.09430    0.08347 =
         0.09746    0.00249   -0.01283   -0.00376
AFIX  43
H13B  2    0.788219    0.496868    0.417403    11.00000   -1.20000
AFIX   0
C131  1    0.666905    0.500897    0.385802    11.00000    0.09590    0.08930 =
         0.12174    0.00450   -0.01941   -0.00480
AFIX  43
H13C  2    0.653146    0.455937    0.391544    11.00000   -1.20000
AFIX   0
C132  1    0.611674    0.539981    0.362992    11.00000    0.08507    0.08747 =
         0.10193    0.00289   -0.01376   -0.01167
AFIX  43
H13D  2    0.558233    0.522936    0.352569    11.00000   -1.20000
AFIX   0
C133  1    0.629954    0.606561    0.353659    11.00000    0.05539    0.08349 =
         0.06927   -0.00688    0.00364   -0.00500
C134  1    0.575099    0.653914    0.324405    11.00000    0.05380    0.08651 =
         0.05451   -0.01118    0.00817   -0.00430
C135  1    0.501346    0.648462    0.295191    11.00000    0.06896    0.09972 =
         0.10088   -0.00090   -0.01648   -0.01064
AFIX  43
H13E  2    0.467705    0.610248    0.290081    11.00000   -1.20000
AFIX   0
C136  1    0.487295    0.710155    0.275203    11.00000    0.06186    0.10396 =
         0.08382   -0.00331   -0.00984   -0.00740
AFIX  43
H13F  2    0.440307    0.722606    0.253648    11.00000   -1.20000

AFIX   0
HKLF 4

REM  samp2 in P2(1)/c  Sample folder: srj128c5
REM R1 =  0.0696 for    1625 Fo > 4sig(Fo)  and  0.1349 for all    2792 data
REM   1063 parameters refined using   1482 restraints

END

WGHT      0.0952     57.0877

REM Instructions for potential hydrogen bonds
EQIV $1 x-1, y, z
HTAB_1 N1_0 O1_$1
HTAB N1 O1
HTAB N5 O2
HTAB N6 Cl1_4
HTAB N6 O1_4
HTAB N6 O2_4
HTAB N10 Cl1_3
HTAB N10 O1_3
HTAB N101 O101
HTAB N105 O4_4
HTAB N105 O102
HTAB N106 Cl1_1
HTAB N106 O2_1
HTAB N106 O4_1
HTAB N110 Cl1_2
HTAB N110 O1_2
HTAB N110 O3_2
EQIV $2 -x+1, y-1/2, -z+1/2
HTAB_2 C14_0 O2_$2
HTAB_2 C17_0 O3_$2
EQIV $3 x, -y+3/2, z-1/2
HTAB_4 C23_0 O2_$3
HTAB C35 N101_$1
EQIV $4 -x+2, y-1/2, -z+1/2
HTAB_1 C103_0 O3_$4
EQIV $5 -x+1, y+1/2, -z+1/2
HTAB_3 C109_0 O2_$5
HTAB_2 C132_0 O2_$2

REM Highest difference peak  0.290,  deepest hole -0.208,  1-sigma level  0.050
Q1    1   1.0271  0.9298  0.3484  11.00000  0.05    0.29
Q2    1   0.5617  0.5771  0.5003  11.00000  0.05    0.29
Q3    1   0.0639  0.4018  0.4133  11.00000  0.05    0.27
Q4    1   0.4348  0.6583  0.5286  11.00000  0.05    0.25
Q5    1   0.0195  0.4484  0.3074  11.00000  0.05    0.22
Q6    1   1.0324  0.9383  0.4342  11.00000  0.05    0.22
Q7    1   0.6760  0.6995  0.5149  11.00000  0.05    0.21
Q8    1  -0.0861  0.4363  0.3806  11.00000  0.05    0.19
Q9    1   0.5000  0.5000  0.0000  10.50000  0.05    0.19
Q10   1   0.5808  0.7002  0.4625  11.00000  0.05    0.19
Q11   1   0.4663  1.0114  0.2336  11.00000  0.05    0.18
Q12   1   0.6946  0.7430  0.4005  11.00000  0.05    0.18
Q13   1   0.0089  0.5614  0.3770  11.00000  0.05    0.18
Q14   1   0.7273  0.6635  0.3426  11.00000  0.05    0.17
Q15   1   0.9262  0.8418  0.4008  11.00000  0.05    0.17
Q16   1   0.1046  0.4568  0.3333  11.00000  0.05    0.17
Q17   1   0.6860  0.9962  0.6170  11.00000  0.05    0.17
Q18   1   0.1821  0.8621  0.4368  11.00000  0.05    0.17
Q19   1   0.0403  0.4969  0.4032  11.00000  0.05    0.16
Q20   1   0.4582  0.7683  0.2468  11.00000  0.05    0.16
;
_shelx_res_checksum              81971

# start Validation Reply Form

_vrf_REFNR01_Stage2_Transient    
;
PROBLEM: Ratio of reflections to parameters is < 6 for a
RESPONSE: This data set contained diffraction from three samples: an initial
compound, this Transient and a final, twinned compound. All overlapped 
reflections were omitted at the integration stage. The diffraction data for
the Transient were cut at 1.26\%A, due to poor statistics, leaving a
poor data to parameter ratio.
;

_vrf_THETM01_Stage2_Transient    
;
PROBLEM: The value of sine(theta_max)/wavelength is less than 0.550
RESPONSE: Mean I/\s dropped below 2.0 at 1.23\%A, but R(merge) went 
above 30% at 1.31\%A, so the compromise was to cut the data at 1.26\%A.
;

_vrf_PLAT023_Stage2_Transient    
;
PROBLEM: Resolution (too) Low [sin(theta)/Lambda < 0.6]..      18.83 Degree
RESPONSE: As stated above, the data quality declined precipitously into noise
with increasing resolution.
;

_vrf_PLAT029_Stage2_Transient    
;
PROBLEM: _diffrn_measured_fraction_theta_full Low .......      0.594 Note  
RESPONSE: See above comments.
;

_vrf_PLAT088_Stage2_Transient    
;
PROBLEM: Poor Data / Parameter Ratio ....................       2.63 Note  
RESPONSE: See above comments.
;

_vrf_ABSMU01_Stage2_Transient    
;
PROBLEM: Calculation of _exptl_absorpt_correction_mu
                not performed for this radiation type.
RESPONSE: Absorption corrections were done with SADABS that takes
 the x-ray wavelengths from the raw data. PLATON does
 not calculate these corrections for synchrotron radiation data.
;

_vrf_PLAT984_Stage2_Transient    
;
PROBLEM: The element-f Deviates from the B&C-Value
RESPONSE: DISP values for each element type present were
 calculated for the 0.7749 angstrom x-rays using XDISP
 implemented in winGX, and using the Brennan model.
;
####################################################################### 
# 
# This file contains crystal structure data downloaded from the 
# Cambridge Structural Database (CSD) hosted by the Cambridge 
# Crystallographic Data Centre (CCDC).
# 
# Full information about CCDC data access policies and citation 
# guidelines are available at http://www.ccdc.cam.ac.uk/access/V1 
# 
# Audit and citation data items may have been added by the CCDC. 
# Please retain this information to preserve the provenance of 
# this file and to allow appropriate attribution of the data. 
# 
#######################################################################

data_Stage2_Final
_database_code_depnum_ccdc_archive 'CCDC 1053055'
_audit_update_record             
;
2015-12-22 deposited with the CCDC.
2016-01-05 downloaded from the CCDC.
;

_audit_creation_method           SHELXL-2014/7
_shelx_SHELXL_version_number     2014/7
_chemical_name_systematic        ?
_chemical_name_common            ?
_chemical_melting_point          ?
_chemical_formula_moiety         
;
C36 H30 Fe N10 O2, C3 H6 O, 2(Cl O4) 
;
_chemical_formula_sum            'C39 H36 Cl2 Fe N10 O11'
_chemical_formula_weight         947.53

loop_
_atom_type_symbol
_atom_type_description
_atom_type_scat_dispersion_real
_atom_type_scat_dispersion_imag
_atom_type_scat_source
C C -0.0020 0.0020
'WCROMER Program in WinGX L.Kissel & R.H.Pratt Acta Cryst A46 170 1990'
H H 0.0000 0.0000
'WCROMER Program in WinGX L.Kissel & R.H.Pratt Acta Cryst A46 170 1990'
N N -0.0031 0.0040
'WCROMER Program in WinGX L.Kissel & R.H.Pratt Acta Cryst A46 170 1990'
O O -0.0041 0.0074
'WCROMER Program in WinGX L.Kissel & R.H.Pratt Acta Cryst A46 170 1990'
Cl Cl 0.1408 0.1896
'WCROMER Program in WinGX L.Kissel & R.H.Pratt Acta Cryst A46 170 1990'
Fe Fe 0.2064 0.9930
'WCROMER Program in WinGX L.Kissel & R.H.Pratt Acta Cryst A46 170 1990'

_space_group_crystal_system      triclinic
_space_group_IT_number           2
_space_group_name_H-M_alt        'P -1'
_space_group_name_Hall           '-P 1'

_shelx_space_group_comment       
;
The symmetry employed for this shelxl refinement is uniquely defined
by the following loop, which should always be used as a source of
symmetry information in preference to the above space-group names.
They are only intended as comments.
;

loop_
_space_group_symop_operation_xyz
'x, y, z'
'-x, -y, -z'

_cell_length_a                   13.073(3)
_cell_length_b                   13.356(3)
_cell_length_c                   14.075(3)
_cell_angle_alpha                71.88(3)
_cell_angle_beta                 69.89(3)
_cell_angle_gamma                70.65(3)
_cell_volume                     2123.0(10)
_cell_formula_units_Z            2
_cell_measurement_temperature    250(2)
_cell_measurement_reflns_used    1378
_cell_measurement_theta_min      3.27
_cell_measurement_theta_max      22.7

_exptl_crystal_description       block
_exptl_crystal_colour            orange
_exptl_crystal_density_meas      ?
_exptl_crystal_density_method    ?
_exptl_crystal_density_diffrn    1.482
_exptl_crystal_F_000             976
_exptl_transmission_factor_min   ?
_exptl_transmission_factor_max   ?
_exptl_crystal_size_max          0.100
_exptl_crystal_size_mid          0.070
_exptl_crystal_size_min          0.050
_exptl_absorpt_coefficient_mu    0.694
_shelx_estimated_absorpt_T_min   0.934
_shelx_estimated_absorpt_T_max   0.966
_exptl_absorpt_correction_type   multi-scan
_exptl_absorpt_correction_T_min  0.524839
_exptl_absorpt_correction_T_max  0.745584
_exptl_absorpt_process_details   'TWINABS 2012/1  (Sheldrick, 2012)'
_exptl_absorpt_special_details   ?
_diffrn_ambient_temperature      250(2)
_diffrn_radiation_wavelength     0.7749
_diffrn_radiation_type           synchrotron
_diffrn_radiation_source         'Advanced Light Source Beamline 11.3.1'
_diffrn_radiation_monochromator  silicon(111)
_diffrn_measurement_device_type  'Bruker Apex2'
_diffrn_measurement_method       \w
_diffrn_detector_area_resol_mean 8.3
_diffrn_reflns_number            2413
_diffrn_reflns_av_unetI/netI     0.0595
_diffrn_reflns_av_R_equivalents  ?
_diffrn_reflns_limit_h_min       -14
_diffrn_reflns_limit_h_max       15
_diffrn_reflns_limit_k_min       -14
_diffrn_reflns_limit_k_max       16
_diffrn_reflns_limit_l_min       0
_diffrn_reflns_limit_l_max       15
_diffrn_reflns_theta_min         3.273
_diffrn_reflns_theta_max         27.719
_diffrn_reflns_theta_full        27.706
_diffrn_measured_fraction_theta_max 0.346
_diffrn_measured_fraction_theta_full 0.346
_diffrn_reflns_Laue_measured_fraction_max 0.346
_diffrn_reflns_Laue_measured_fraction_full 0.346
_diffrn_reflns_point_group_measured_fraction_max 0.346
_diffrn_reflns_point_group_measured_fraction_full 0.346
_reflns_number_total             2413
_reflns_number_gt                1516
_reflns_threshold_expression     'I > 2\s(I)'
_reflns_Friedel_coverage         0.000
_reflns_Friedel_fraction_max     .
_reflns_Friedel_fraction_full    .

_reflns_special_details          
;
 _reflns_Friedel_fraction is defined as the number of unique
 Friedel pairs measured divided by the number that would be
 possible theoretically, ignoring centric projections and
 systematic absences.

The images contain diffraction patterens from three samples:The low spin 
initial compound, the low spin/high spin mixed Transient and the high spin final
product (which is twinned) which is shown in this file.  The three
neccesary unit cells and four orientation matrices were determined
using CELL_NOW and RLATT, and manually combined into an orientation matrix 
file (*.p4p).To seperate the reflections, the SAINT integration
 engine was used in command line mode, and set up with a sample mask. An 
example is shown below:
SMAP=1, 1, 2
This indicates that the first two orientation matrices belong to sample 1, and 
the third belongs to sample 2.  For all commands relating to cell or symmetry 
later on, comma-delimited lists were used to specify distinct parameters.
Listed below are most of the pertinent SAINT commands in an example from the 
SAINT manual:

FILTPOINTGP=-1, 2/m  //indicating sample 1 is triclinic and 2 is monoclinic
CRYST_SYS=1,3
PAR_MASK=TPS2, TP	//restaining the  twinned cells to be similar
GPAR_MASK=TPS2, TP    //and also restraining Detector pitch and xtal trans

 explained in the SAINT manual as
"Two-sample integration, where first sample is a two-component
twin and second component is a single crystal.  In the first sample,
constrain cell constants of the second component to those of the
first.  For both samples, constrain crystal translations and
 detector pitch"


In this case, the SAINT commands used were as follows: 
SMAP=1, 2, 3, 3
CRYST_SYS=3, 3, 1
PAR_MASK=TP, TP, TPS2
GPAR_MASK=TP, TP, TPS2

This integration yielded three reflection files; two HKLF4 and one HKLF5
;

_computing_data_collection       'Apex2 v2012.10-0 (Bruker, 2012)'
_computing_cell_refinement       'SAINT V8.27B(Bruker, 2012)'
_computing_data_reduction        SAINT
_computing_structure_solution    'SHELXT (Sheldrick, 2012)'
_computing_structure_refinement  'SHELXL-2014/7 (Sheldrick, 2014)'
_computing_molecular_graphics    
;
     	SHELXTL 5.1, XP (Sheldrick, 1994)
	ShelXle Rev 699 (Hubschle, 2011)
;
_computing_publication_material  SHELXL-2014/7
_refine_special_details          
;
 Refined as a 2-component twin.
All hydrogens were assigned geometrically and refined as riding, with 
U(H) = 1.2*U(C) for secondary and aromatic carbons, and 
U(H) = 1.5*U(C) for terminal carbons. The hydrogens on N1, N5 N6 and N10 
were found in the difference map first, then affixed geometrically, with 
U(H) = 1.2*U(N)


This stucture contains two disordered perchlorate anions.The disordered 
perchlorates were modeled as split sites, using the 
following restraints:

SADI_ClO4 0.01 Cl1 O1 Cl1 O2 Cl1 O3 Cl1 O4
SADI_ClO4 0.02 O1 O2 O1 O3 O1 O4 O2 O3 O2 O4 O3 O4
EADP O3_4 O3_2
EADP Cl1_1 Cl1_3

The orientation matrices for the two domains are listed below, due
to the cif format not being able to take dupicate entries:

Domain 1:
ORT13	-0.06170	0.05424	 	0.03660
ORT23	-0.05501	-0.04209	0.01026
ORT33	0.01581		-0.04372	0.06765

Domain 2:
ORT14	0.08289		-0.03334	-0.01972
ORT24	-0.00744	-0.01956	-0.05995
ORT34	0.01250		0.07163		-0.04515


;
_refine_ls_structure_factor_coef Fsqd
_refine_ls_matrix_type           full
_refine_ls_weighting_scheme      calc
_refine_ls_weighting_details     
'w=1/[\s^2^(Fo^2^)+(0.1561P)^2^+0.0246P] where P=(Fo^2^+2Fc^2^)/3'
_atom_sites_solution_primary     direct
_atom_sites_solution_secondary   difmap
_atom_sites_solution_hydrogens   geom
_refine_ls_hydrogen_treatment    constr
_refine_ls_extinction_method     none
_refine_ls_extinction_coef       .
_refine_ls_number_reflns         2413
_refine_ls_number_parameters     561
_refine_ls_number_restraints     897
_refine_ls_R_factor_all          0.1147
_refine_ls_R_factor_gt           0.0685
_refine_ls_wR_factor_ref         0.2212
_refine_ls_wR_factor_gt          0.1821
_refine_ls_goodness_of_fit_ref   1.045
_refine_ls_restrained_S_all      0.923
_refine_ls_shift/su_max          0.000
_refine_ls_shift/su_mean         0.000

loop_
_atom_site_label
_atom_site_type_symbol
_atom_site_fract_x
_atom_site_fract_y
_atom_site_fract_z
_atom_site_U_iso_or_equiv
_atom_site_adp_type
_atom_site_occupancy
_atom_site_site_symmetry_order
_atom_site_calc_flag
_atom_site_refinement_flags_posn
_atom_site_refinement_flags_adp
_atom_site_refinement_flags_occupancy
_atom_site_disorder_assembly
_atom_site_disorder_group
Fe1 Fe 0.49810(13) 0.75244(11) 0.24953(15) 0.0421(6) Uani 1 1 d . U . . .
O1 O 0.1327(10) 0.9156(11) 0.7021(11) 0.103(4) Uani 1 1 d . U . . .
O2 O 0.8359(7) 0.6400(8) -0.1022(8) 0.072(3) Uani 1 1 d . U . . .
N1 N 0.2506(8) 0.8082(7) 0.4256(9) 0.054(3) Uani 1 1 d . U . . .
H1D H 0.2094 0.7879 0.4016 0.065 Uiso 1 1 calc R U . . .
N2 N 0.3623(8) 0.8040(7) 0.3805(9) 0.047(2) Uani 1 1 d . U . . .
N3 N 0.5714(7) 0.8079(6) 0.3287(8) 0.042(2) Uani 1 1 d . U . . .
N4 N 0.6762(7) 0.7378(7) 0.1598(9) 0.048(2) Uani 1 1 d . U . . .
N5 N 0.7499(8) 0.6979(7) 0.0743(9) 0.046(2) Uani 1 1 d . U . . .
H5B H 0.7320 0.6754 0.0319 0.055 Uiso 1 1 calc R U . . .
N6 N 0.3981(9) 0.9878(8) 0.1130(10) 0.063(3) Uani 1 1 d . U . . .
H6B H 0.4212 1.0272 0.1362 0.076 Uiso 1 1 calc R U . . .
N7 N 0.4223(9) 0.8797(7) 0.1393(10) 0.054(3) Uani 1 1 d . U . . .
N8 N 0.4415(7) 0.6755(7) 0.1723(9) 0.047(2) Uani 1 1 d . U . . .
N9 N 0.5410(8) 0.5795(7) 0.3182(10) 0.049(2) Uani 1 1 d . U . . .
N10 N 0.5971(8) 0.5137(7) 0.3865(9) 0.059(3) Uani 1 1 d . U . . .
H10A H 0.6240 0.5358 0.4228 0.071 Uiso 1 1 calc R U . . .
C1 C 0.1035(18) 0.9331(14) 0.8042(16) 0.107(6) Uani 1 1 d . U . . .
H1A H 0.1550 0.8793 0.8420 0.161 Uiso 1 1 calc R U . . .
H1B H 0.0273 0.9266 0.8402 0.161 Uiso 1 1 calc R U . . .
H1C H 0.1084 1.0054 0.7998 0.161 Uiso 1 1 calc R U . . .
C2 C -0.0605(14) 0.9149(14) 0.7212(16) 0.098(5) Uani 1 1 d . U . . .
H2A H -0.0856 0.9370 0.7844 0.118 Uiso 1 1 calc R U . . .
C3 C 0.0533(13) 0.8979(11) 0.6674(14) 0.078(4) Uani 1 1 d . U . . .
C4 C -0.1352(15) 0.8997(14) 0.6829(17) 0.102(5) Uani 1 1 d . U . . .
H4A H -0.2116 0.9115 0.7201 0.123 Uiso 1 1 calc R U . . .
C5 C -0.1005(12) 0.8665(12) 0.5887(15) 0.089(4) Uani 1 1 d . U . . .
H5A H -0.1515 0.8554 0.5618 0.106 Uiso 1 1 calc R U . . .
C6 C 0.0147(12) 0.8509(13) 0.5373(15) 0.085(4) Uani 1 1 d . U . . .
H6A H 0.0406 0.8297 0.4736 0.102 Uiso 1 1 calc R U . . .
C7 C 0.0912(11) 0.8649(10) 0.5751(13) 0.069(3) Uani 1 1 d . U . . .
C8 C 0.2114(10) 0.8490(9) 0.5146(12) 0.057(3) Uani 1 1 d . U . . .
C9 C 0.2997(10) 0.8679(9) 0.5282(12) 0.057(3) Uani 1 1 d . U . . .
H9A H 0.2998 0.8943 0.5828 0.068 Uiso 1 1 calc R U . . .
C10 C 0.3941(10) 0.8400(8) 0.4425(11) 0.046(2) Uani 1 1 d . U . . .
C11 C 0.5103(9) 0.8411(7) 0.4167(10) 0.042(2) Uani 1 1 d . U . . .
C12 C 0.5575(10) 0.8729(9) 0.4700(11) 0.057(3) Uani 1 1 d . U . . .
H12A H 0.5120 0.8962 0.5312 0.068 Uiso 1 1 calc R U . . .
C13 C 0.6708(10) 0.8727(10) 0.4384(12) 0.061(3) Uani 1 1 d . U . . .
H13A H 0.7033 0.8926 0.4776 0.073 Uiso 1 1 calc R U . . .
C14 C 0.7330(10) 0.8415(9) 0.3457(11) 0.058(3) Uani 1 1 d . U . . .
H14A H 0.8088 0.8439 0.3170 0.070 Uiso 1 1 calc R U . . .
C15 C 0.6797(9) 0.8067(8) 0.2964(10) 0.044(2) Uani 1 1 d . U . . .
C16 C 0.7385(10) 0.7635(8) 0.1993(11) 0.044(2) Uani 1 1 d . U . . .
C17 C 0.8525(10) 0.7443(9) 0.1408(11) 0.053(3) Uani 1 1 d . U . . .
H17A H 0.9125 0.7595 0.1514 0.064 Uiso 1 1 calc R U . . .
C18 C 0.8552(9) 0.7003(10) 0.0682(11) 0.051(3) Uani 1 1 d . U . . .
C19 C 0.9529(10) 0.6638(10) -0.0210(12) 0.058(3) Uani 1 1 d . U . . .
C20 C 1.0587(10) 0.6552(11) -0.0148(12) 0.066(4) Uani 1 1 d . U . . .
H20A H 1.0664 0.6735 0.0412 0.079 Uiso 1 1 calc R U . . .
C21 C 1.1551(13) 0.6192(15) -0.0918(15) 0.091(5) Uani 1 1 d . U . . .
H21A H 1.2271 0.6160 -0.0893 0.109 Uiso 1 1 calc R U . . .
C22 C 1.1416(13) 0.5888(14) -0.1706(15) 0.089(5) Uani 1 1 d . U . . .
H22A H 1.2056 0.5645 -0.2223 0.106 Uiso 1 1 calc R U . . .
C23 C 1.0353(13) 0.5932(14) -0.1761(15) 0.086(4) Uani 1 1 d . U . . .
H23A H 1.0268 0.5710 -0.2295 0.104 Uiso 1 1 calc R U . . .
C24 C 0.9432(11) 0.6316(11) -0.0997(13) 0.063(3) Uani 1 1 d . U . . .
C25 C 0.8215(14) 0.6164(14) -0.1859(15) 0.088(5) Uani 1 1 d . U . . .
H25A H 0.7421 0.6378 -0.1827 0.132 Uiso 1 1 calc R U . . .
H25B H 0.8504 0.5389 -0.1830 0.132 Uiso 1 1 calc R U . . .
H25C H 0.8620 0.6562 -0.2503 0.132 Uiso 1 1 calc R U . . .
C26 C 0.3351(13) 1.0283(11) 0.0477(14) 0.078(4) Uani 1 1 d . U . . .
H26A H 0.3071 1.1024 0.0202 0.094 Uiso 1 1 calc R U . . .
C27 C 0.3185(14) 0.9440(11) 0.0277(14) 0.084(5) Uani 1 1 d . U . . .
H27A H 0.2776 0.9467 -0.0169 0.101 Uiso 1 1 calc R U . . .
C28 C 0.3743(11) 0.8520(10) 0.0868(12) 0.056(3) Uani 1 1 d . U . . .
C29 C 0.3862(11) 0.7366(10) 0.1004(13) 0.060(3) Uani 1 1 d . U . . .
C30 C 0.3477(11) 0.6858(12) 0.0539(13) 0.069(4) Uani 1 1 d . U . . .
H30A H 0.3068 0.7277 0.0052 0.083 Uiso 1 1 calc R U . . .
C31 C 0.3673(13) 0.5782(12) 0.0765(15) 0.078(4) Uani 1 1 d . U . . .
H31A H 0.3418 0.5450 0.0421 0.094 Uiso 1 1 calc R U . . .
C32 C 0.4234(11) 0.5152(10) 0.1483(14) 0.071(4) Uani 1 1 d . U . . .
H32A H 0.4369 0.4389 0.1644 0.085 Uiso 1 1 calc R U . . .
C33 C 0.4593(10) 0.5657(9) 0.1960(12) 0.052(3) Uani 1 1 d . U . . .
C34 C 0.5179(10) 0.5151(9) 0.2757(12) 0.049(3) Uani 1 1 d . U . . .
C35 C 0.5586(11) 0.4041(9) 0.3254(12) 0.066(4) Uani 1 1 d . U . . .
H35A H 0.5527 0.3409 0.3139 0.079 Uiso 1 1 calc R U . . .
C36 C 0.6067(12) 0.4113(10) 0.3920(13) 0.068(4) Uani 1 1 d . U . . .
H36A H 0.6422 0.3517 0.4364 0.082 Uiso 1 1 calc R U . . .
Cl1_1 Cl 0.4827(10) 1.1569(8) 0.2306(10) 0.0696(14) Uiso 0.50(3) 1 d D . P A 1
O1_1 O 0.5717(19) 1.190(2) 0.234(3) 0.20(2) Uiso 0.50(3) 1 d D . P A 1
O2_1 O 0.445(2) 1.2210(18) 0.1447(18) 0.107(10) Uiso 0.50(3) 1 d D . P A 1
O3_1 O 0.394(2) 1.167(3) 0.3191(18) 0.22(2) Uiso 0.50(3) 1 d D . P A 1
O4_1 O 0.521(2) 1.0498(10) 0.2213(19) 0.082(8) Uiso 0.50(3) 1 d D . P A 1
Cl1_2 Cl 0.0913(9) 0.7395(11) 0.2640(11) 0.066(3) Uiso 0.45(3) 1 d D . P B 1
O1_2 O 0.1830(14) 0.740(2) 0.292(2) 0.098(9) Uiso 0.45(3) 1 d D . P B 1
O2_2 O 0.096(2) 0.7960(19) 0.1628(16) 0.113(11) Uiso 0.45(3) 1 d D . P B 1
O3_2 O 0.092(2) 0.6327(13) 0.272(3) 0.144(5) Uiso 0.45(3) 1 d D . P B 1
O4_2 O -0.0070(14) 0.785(2) 0.3312(19) 0.095(10) Uiso 0.45(3) 1 d D . P B 1
Cl1_4 Cl 0.0866(8) 0.7146(10) 0.2893(11) 0.066(3) Uiso 0.55(3) 1 d D . P B 2
O1_4 O 0.1813(12) 0.6878(19) 0.3251(18) 0.091(7) Uiso 0.55(3) 1 d D . P B 2
O2_4 O 0.081(2) 0.8138(13) 0.219(2) 0.169(14) Uiso 0.55(3) 1 d D . P B 2
O3_4 O 0.095(2) 0.6359(15) 0.2397(19) 0.144(5) Uiso 0.55(3) 1 d D . P B 2
O4_4 O -0.0083(12) 0.721(2) 0.3724(15) 0.105(9) Uiso 0.55(3) 1 d D . P B 2
Cl1_3 Cl 0.4638(10) 1.1695(8) 0.2145(9) 0.0696(14) Uiso 0.50(3) 1 d D . P A 2
O1_3 O 0.451(3) 1.0648(13) 0.265(2) 0.129(12) Uiso 0.50(3) 1 d D . P A 2
O2_3 O 0.429(3) 1.201(2) 0.1248(16) 0.138(14) Uiso 0.50(3) 1 d D . P A 2
O3_3 O 0.5778(12) 1.165(2) 0.189(3) 0.24(3) Uiso 0.50(3) 1 d D . P A 2
O4_3 O 0.4023(17) 1.2387(17) 0.2806(17) 0.094(9) Uiso 0.50(3) 1 d D . P A 2
C39 C 0.8083(13) 0.6071(13) 0.5680(16) 0.092(6) Uani 1 1 d . U . . .
H39A H 0.8878 0.5751 0.5624 0.139 Uiso 1 1 calc R U . . .
H39B H 0.7949 0.6855 0.5442 0.139 Uiso 1 1 calc R U . . .
H39C H 0.7655 0.5892 0.6398 0.139 Uiso 1 1 calc R U . . .
C37 C 0.8683(12) 0.4973(17) 0.4344(18) 0.116(8) Uani 1 1 d . U . . .
H37A H 0.9382 0.4842 0.4513 0.174 Uiso 1 1 calc R U . . .
H37B H 0.8522 0.4283 0.4441 0.174 Uiso 1 1 calc R U . . .
H37C H 0.8751 0.5363 0.3626 0.174 Uiso 1 1 calc R U . . .
C38 C 0.7733(12) 0.5646(12) 0.5047(13) 0.064(4) Uani 1 1 d . U . . .
O3 O 0.6803(8) 0.5901(9) 0.4974(9) 0.084(4) Uani 1 1 d . U . . .

loop_
_atom_site_aniso_label
_atom_site_aniso_U_11
_atom_site_aniso_U_22
_atom_site_aniso_U_33
_atom_site_aniso_U_23
_atom_site_aniso_U_13
_atom_site_aniso_U_12
Fe1 0.0422(8) 0.0403(8) 0.0467(13) -0.0119(7) -0.0147(8) -0.0091(7)
O1 0.080(6) 0.133(8) 0.094(10) -0.064(7) 0.001(6) -0.014(6)
O2 0.065(4) 0.110(7) 0.057(8) -0.026(6) -0.018(5) -0.032(5)
N1 0.046(4) 0.050(5) 0.061(7) -0.008(4) -0.014(4) -0.010(4)
N2 0.048(4) 0.040(4) 0.050(5) -0.008(4) -0.013(3) -0.012(4)
N3 0.050(3) 0.032(4) 0.046(5) -0.009(3) -0.014(3) -0.010(3)
N4 0.047(4) 0.051(4) 0.049(6) -0.016(4) -0.014(3) -0.010(4)
N5 0.050(4) 0.048(5) 0.037(6) -0.009(4) -0.012(4) -0.009(4)
N6 0.071(7) 0.049(4) 0.058(8) -0.003(4) -0.014(6) -0.012(4)
N7 0.057(5) 0.047(4) 0.052(6) -0.006(3) -0.017(5) -0.009(4)
N8 0.041(5) 0.052(3) 0.053(6) -0.018(3) -0.014(4) -0.009(4)
N9 0.044(5) 0.038(3) 0.063(6) -0.009(3) -0.020(5) -0.005(3)
N10 0.059(6) 0.047(4) 0.062(7) -0.003(4) -0.025(5) -0.002(4)
C1 0.134(13) 0.096(10) 0.083(11) -0.052(9) 0.003(9) -0.022(11)
C2 0.071(6) 0.103(10) 0.103(11) -0.044(9) 0.007(6) -0.011(7)
C3 0.072(6) 0.069(7) 0.077(8) -0.027(6) -0.002(5) -0.006(6)
C4 0.072(7) 0.103(11) 0.116(13) -0.039(9) -0.007(7) -0.007(7)
C5 0.057(6) 0.082(9) 0.113(12) -0.025(8) -0.011(6) -0.009(6)
C6 0.058(5) 0.093(9) 0.097(10) -0.038(8) -0.013(6) -0.005(6)
C7 0.054(5) 0.062(7) 0.079(8) -0.020(6) -0.009(4) -0.004(5)
C8 0.051(4) 0.045(6) 0.066(7) -0.013(5) -0.017(4) -0.001(4)
C9 0.056(5) 0.050(6) 0.058(7) -0.013(5) -0.011(4) -0.010(5)
C10 0.054(4) 0.032(5) 0.048(7) -0.004(4) -0.014(4) -0.010(4)
C11 0.051(4) 0.034(4) 0.041(6) -0.012(4) -0.012(4) -0.008(4)
C12 0.062(5) 0.053(6) 0.063(8) -0.029(5) -0.016(5) -0.011(5)
C13 0.064(5) 0.063(6) 0.066(8) -0.023(6) -0.023(5) -0.014(6)
C14 0.056(5) 0.059(6) 0.068(8) -0.022(5) -0.022(5) -0.013(5)
C15 0.049(4) 0.040(5) 0.042(6) -0.003(4) -0.014(4) -0.015(4)
C16 0.046(4) 0.044(5) 0.043(6) -0.006(4) -0.017(4) -0.010(4)
C17 0.050(5) 0.065(6) 0.046(7) -0.014(5) -0.012(4) -0.015(5)
C18 0.047(4) 0.061(6) 0.044(7) -0.013(5) -0.011(4) -0.011(4)
C19 0.052(4) 0.074(7) 0.049(7) -0.018(5) -0.010(4) -0.016(5)
C20 0.054(5) 0.095(9) 0.049(9) -0.016(7) -0.009(5) -0.023(6)
C21 0.061(6) 0.142(13) 0.063(10) -0.036(9) -0.005(6) -0.020(7)
C22 0.070(6) 0.131(11) 0.057(11) -0.031(9) -0.008(6) -0.016(7)
C23 0.073(5) 0.117(11) 0.067(9) -0.036(8) -0.010(5) -0.017(7)
C24 0.064(5) 0.082(8) 0.051(8) -0.023(6) -0.011(4) -0.024(5)
C25 0.092(9) 0.124(11) 0.072(12) -0.036(10) -0.026(9) -0.039(11)
C26 0.087(9) 0.058(5) 0.075(10) 0.002(5) -0.035(8) -0.002(6)
C27 0.096(9) 0.073(5) 0.078(11) -0.003(5) -0.042(9) -0.009(6)
C28 0.057(7) 0.062(4) 0.044(8) -0.007(4) -0.014(6) -0.011(4)
C29 0.060(6) 0.064(4) 0.057(8) -0.016(4) -0.020(6) -0.010(5)
C30 0.059(7) 0.088(6) 0.071(10) -0.025(6) -0.030(7) -0.013(6)
C31 0.077(9) 0.087(6) 0.090(10) -0.035(6) -0.033(8) -0.018(6)
C32 0.079(8) 0.067(6) 0.088(10) -0.031(6) -0.033(7) -0.021(6)
C33 0.049(6) 0.048(4) 0.066(7) -0.022(4) -0.017(5) -0.009(4)
C34 0.041(6) 0.044(4) 0.061(7) -0.016(4) -0.011(5) -0.009(4)
C35 0.072(8) 0.043(4) 0.077(9) -0.012(4) -0.023(7) -0.008(5)
C36 0.073(8) 0.048(5) 0.075(10) -0.007(5) -0.027(7) -0.003(5)
C39 0.103(10) 0.096(9) 0.103(14) -0.043(9) -0.060(10) -0.003(9)
C37 0.072(8) 0.176(17) 0.139(16) -0.101(15) -0.025(8) -0.024(10)
C38 0.069(6) 0.078(7) 0.053(10) -0.009(6) -0.024(6) -0.025(6)
O3 0.072(5) 0.110(7) 0.087(10) -0.039(6) -0.036(6) -0.013(6)

_geom_special_details            
;
 All esds (except the esd in the dihedral angle between two l.s. planes)
 are estimated using the full covariance matrix.  The cell esds are taken
 into account individually in the estimation of esds in distances, angles
 and torsion angles; correlations between esds in cell parameters are only
 used when they are defined by crystal symmetry.  An approximate (isotropic)
 treatment of cell esds is used for estimating esds involving l.s. planes.
;

loop_
_geom_bond_atom_site_label_1
_geom_bond_atom_site_label_2
_geom_bond_distance
_geom_bond_site_symmetry_2
_geom_bond_publ_flag
Fe1 N3 2.104(10) . ?
Fe1 N8 2.130(11) . ?
Fe1 N7 2.140(10) . ?
Fe1 N9 2.170(9) . ?
Fe1 N2 2.181(10) . ?
Fe1 N4 2.210(10) . ?
O1 C3 1.40(2) . ?
O1 C1 1.43(2) . ?
O2 C24 1.381(18) . ?
O2 C25 1.39(2) . ?
N1 N2 1.367(15) . ?
N1 C8 1.389(18) . ?
N1 H1D 0.8700 . ?
N2 C10 1.344(16) . ?
N3 C15 1.326(15) . ?
N3 C11 1.341(15) . ?
N4 C16 1.308(17) . ?
N4 N5 1.386(14) . ?
N5 C18 1.360(17) . ?
N5 H5B 0.8700 . ?
N6 C26 1.31(2) . ?
N6 N7 1.329(14) . ?
N6 H6B 0.8700 . ?
N7 C28 1.311(19) . ?
N8 C29 1.346(17) . ?
N8 C33 1.356(15) . ?
N9 N10 1.329(15) . ?
N9 C34 1.343(18) . ?
N10 C36 1.312(18) . ?
N10 H10A 0.8700 . ?
C1 H1A 0.9700 . ?
C1 H1B 0.9700 . ?
C1 H1C 0.9700 . ?
C2 C4 1.36(3) . ?
C2 C3 1.40(2) . ?
C2 H2A 0.9400 . ?
C3 C7 1.38(2) . ?
C4 C5 1.41(3) . ?
C4 H4A 0.9400 . ?
C5 C6 1.40(2) . ?
C5 H5A 0.9400 . ?
C6 C7 1.37(2) . ?
C6 H6A 0.9400 . ?
C7 C8 1.487(19) . ?
C8 C9 1.35(2) . ?
C9 C10 1.438(19) . ?
C9 H9A 0.9400 . ?
C10 C11 1.439(17) . ?
C11 C12 1.346(17) . ?
C12 C13 1.392(19) . ?
C12 H12A 0.9400 . ?
C13 C14 1.386(19) . ?
C13 H13A 0.9400 . ?
C14 C15 1.389(18) . ?
C14 H14A 0.9400 . ?
C15 C16 1.505(18) . ?
C16 C17 1.414(18) . ?
C17 C18 1.314(19) . ?
C17 H17A 0.9400 . ?
C18 C19 1.520(19) . ?
C19 C24 1.36(2) . ?
C19 C20 1.38(2) . ?
C20 C21 1.41(2) . ?
C20 H20A 0.9400 . ?
C21 C22 1.37(3) . ?
C21 H21A 0.9400 . ?
C22 C23 1.40(3) . ?
C22 H22A 0.9400 . ?
C23 C24 1.38(2) . ?
C23 H23A 0.9400 . ?
C25 H25A 0.9700 . ?
C25 H25B 0.9700 . ?
C25 H25C 0.9700 . ?
C26 C27 1.34(3) . ?
C26 H26A 0.9400 . ?
C27 C28 1.386(19) . ?
C27 H27A 0.9400 . ?
C28 C29 1.45(2) . ?
C29 C30 1.37(2) . ?
C30 C31 1.33(2) . ?
C30 H30A 0.9400 . ?
C31 C32 1.36(2) . ?
C31 H31A 0.9400 . ?
C32 C33 1.36(2) . ?
C32 H32A 0.9400 . ?
C33 C34 1.441(19) . ?
C34 C35 1.435(17) . ?
C35 C36 1.34(2) . ?
C35 H35A 0.9400 . ?
C36 H36A 0.9400 . ?
Cl1_1 O4_1 1.382(8) . ?
Cl1_1 O3_1 1.385(9) . ?
Cl1_1 O1_1 1.388(9) . ?
Cl1_1 O2_1 1.390(9) . ?
Cl1_2 O2_2 1.381(9) . ?
Cl1_2 O4_2 1.385(9) . ?
Cl1_2 O1_2 1.387(9) . ?
Cl1_2 O3_2 1.393(9) . ?
Cl1_4 O4_4 1.381(9) . ?
Cl1_4 O2_4 1.385(9) . ?
Cl1_4 O3_4 1.389(9) . ?
Cl1_4 O1_4 1.392(8) . ?
Cl1_3 O4_3 1.377(9) . ?
Cl1_3 O2_3 1.383(9) . ?
Cl1_3 O3_3 1.393(9) . ?
Cl1_3 O1_3 1.393(9) . ?
C39 C38 1.45(2) . ?
C39 H39A 0.9700 . ?
C39 H39B 0.9700 . ?
C39 H39C 0.9700 . ?
C37 C38 1.52(2) . ?
C37 H37A 0.9700 . ?
C37 H37B 0.9700 . ?
C37 H37C 0.9700 . ?
C38 O3 1.180(16) . ?

loop_
_geom_angle_atom_site_label_1
_geom_angle_atom_site_label_2
_geom_angle_atom_site_label_3
_geom_angle
_geom_angle_site_symmetry_1
_geom_angle_site_symmetry_3
_geom_angle_publ_flag
N3 Fe1 N8 172.0(3) . . ?
N3 Fe1 N7 113.3(4) . . ?
N8 Fe1 N7 73.7(4) . . ?
N3 Fe1 N9 99.3(4) . . ?
N8 Fe1 N9 73.6(4) . . ?
N7 Fe1 N9 147.3(4) . . ?
N3 Fe1 N2 74.4(4) . . ?
N8 Fe1 N2 110.0(4) . . ?
N7 Fe1 N2 92.4(4) . . ?
N9 Fe1 N2 98.1(4) . . ?
N3 Fe1 N4 73.7(4) . . ?
N8 Fe1 N4 101.9(4) . . ?
N7 Fe1 N4 98.4(4) . . ?
N9 Fe1 N4 88.8(4) . . ?
N2 Fe1 N4 148.0(4) . . ?
C3 O1 C1 120.1(16) . . ?
C24 O2 C25 119.3(12) . . ?
N2 N1 C8 111.3(12) . . ?
N2 N1 H1D 124.4 . . ?
C8 N1 H1D 124.4 . . ?
C10 N2 N1 105.5(11) . . ?
C10 N2 Fe1 114.3(8) . . ?
N1 N2 Fe1 140.1(9) . . ?
C15 N3 C11 117.8(11) . . ?
C15 N3 Fe1 121.6(8) . . ?
C11 N3 Fe1 120.5(8) . . ?
C16 N4 N5 105.2(10) . . ?
C16 N4 Fe1 115.9(9) . . ?
N5 N4 Fe1 138.6(8) . . ?
C18 N5 N4 108.1(11) . . ?
C18 N5 H5B 125.9 . . ?
N4 N5 H5B 125.9 . . ?
C26 N6 N7 112.2(14) . . ?
C26 N6 H6B 123.9 . . ?
N7 N6 H6B 123.9 . . ?
C28 N7 N6 105.0(10) . . ?
C28 N7 Fe1 117.2(8) . . ?
N6 N7 Fe1 137.4(10) . . ?
C29 N8 C33 119.8(12) . . ?
C29 N8 Fe1 119.6(8) . . ?
C33 N8 Fe1 120.6(8) . . ?
N10 N9 C34 106.5(9) . . ?
N10 N9 Fe1 137.3(9) . . ?
C34 N9 Fe1 115.8(8) . . ?
C36 N10 N9 111.2(13) . . ?
C36 N10 H10A 124.4 . . ?
N9 N10 H10A 124.4 . . ?
O1 C1 H1A 109.5 . . ?
O1 C1 H1B 109.5 . . ?
H1A C1 H1B 109.5 . . ?
O1 C1 H1C 109.5 . . ?
H1A C1 H1C 109.5 . . ?
H1B C1 H1C 109.5 . . ?
C4 C2 C3 120.5(19) . . ?
C4 C2 H2A 119.8 . . ?
C3 C2 H2A 119.8 . . ?
C7 C3 C2 120.3(18) . . ?
C7 C3 O1 117.2(15) . . ?
C2 C3 O1 122.5(16) . . ?
C2 C4 C5 121.3(17) . . ?
C2 C4 H4A 119.3 . . ?
C5 C4 H4A 119.3 . . ?
C6 C5 C4 116.1(18) . . ?
C6 C5 H5A 122.0 . . ?
C4 C5 H5A 122.0 . . ?
C7 C6 C5 123.3(17) . . ?
C7 C6 H6A 118.3 . . ?
C5 C6 H6A 118.3 . . ?
C6 C7 C3 118.5(15) . . ?
C6 C7 C8 119.9(15) . . ?
C3 C7 C8 121.5(16) . . ?
C9 C8 N1 107.0(12) . . ?
C9 C8 C7 131.8(15) . . ?
N1 C8 C7 121.2(13) . . ?
C8 C9 C10 106.4(14) . . ?
C8 C9 H9A 126.8 . . ?
C10 C9 H9A 126.8 . . ?
N2 C10 C9 109.9(12) . . ?
N2 C10 C11 118.4(11) . . ?
C9 C10 C11 131.7(13) . . ?
N3 C11 C12 120.9(12) . . ?
N3 C11 C10 112.4(11) . . ?
C12 C11 C10 126.7(12) . . ?
C11 C12 C13 122.8(13) . . ?
C11 C12 H12A 118.6 . . ?
C13 C12 H12A 118.6 . . ?
C14 C13 C12 116.1(14) . . ?
C14 C13 H13A 121.9 . . ?
C12 C13 H13A 121.9 . . ?
C13 C14 C15 117.9(14) . . ?
C13 C14 H14A 121.0 . . ?
C15 C14 H14A 121.0 . . ?
N3 C15 C14 124.3(12) . . ?
N3 C15 C16 112.0(11) . . ?
C14 C15 C16 123.8(12) . . ?
N4 C16 C17 111.9(12) . . ?
N4 C16 C15 116.6(12) . . ?
C17 C16 C15 131.4(12) . . ?
C18 C17 C16 104.1(12) . . ?
C18 C17 H17A 128.0 . . ?
C16 C17 H17A 128.0 . . ?
C17 C18 N5 110.5(11) . . ?
C17 C18 C19 129.9(13) . . ?
N5 C18 C19 119.3(12) . . ?
C24 C19 C20 119.2(12) . . ?
C24 C19 C18 124.7(12) . . ?
C20 C19 C18 115.9(14) . . ?
C19 C20 C21 120.5(16) . . ?
C19 C20 H20A 119.7 . . ?
C21 C20 H20A 119.7 . . ?
C22 C21 C20 118.5(16) . . ?
C22 C21 H21A 120.8 . . ?
C20 C21 H21A 120.8 . . ?
C21 C22 C23 121.8(15) . . ?
C21 C22 H22A 119.1 . . ?
C23 C22 H22A 119.1 . . ?
C24 C23 C22 117.3(18) . . ?
C24 C23 H23A 121.4 . . ?
C22 C23 H23A 121.4 . . ?
C19 C24 O2 117.4(12) . . ?
C19 C24 C23 122.7(15) . . ?
O2 C24 C23 120.0(16) . . ?
O2 C25 H25A 109.5 . . ?
O2 C25 H25B 109.5 . . ?
H25A C25 H25B 109.5 . . ?
O2 C25 H25C 109.5 . . ?
H25A C25 H25C 109.5 . . ?
H25B C25 H25C 109.5 . . ?
N6 C26 C27 107.1(12) . . ?
N6 C26 H26A 126.4 . . ?
C27 C26 H26A 126.4 . . ?
C26 C27 C28 105.3(16) . . ?
C26 C27 H27A 127.4 . . ?
C28 C27 H27A 127.4 . . ?
N7 C28 C27 110.3(13) . . ?
N7 C28 C29 117.6(11) . . ?
C27 C28 C29 132.1(16) . . ?
N8 C29 C30 118.6(12) . . ?
N8 C29 C28 111.7(14) . . ?
C30 C29 C28 129.6(13) . . ?
C31 C30 C29 120.9(13) . . ?
C31 C30 H30A 119.5 . . ?
C29 C30 H30A 119.5 . . ?
C30 C31 C32 121.2(18) . . ?
C30 C31 H31A 119.4 . . ?
C32 C31 H31A 119.4 . . ?
C33 C32 C31 117.8(13) . . ?
C33 C32 H32A 121.1 . . ?
C31 C32 H32A 121.1 . . ?
C32 C33 N8 121.5(12) . . ?
C32 C33 C34 127.0(11) . . ?
N8 C33 C34 111.5(12) . . ?
N9 C34 C35 108.1(12) . . ?
N9 C34 C33 118.3(10) . . ?
C35 C34 C33 133.5(13) . . ?
C36 C35 C34 104.2(12) . . ?
C36 C35 H35A 127.9 . . ?
C34 C35 H35A 127.9 . . ?
N10 C36 C35 110.0(12) . . ?
N10 C36 H36A 125.0 . . ?
C35 C36 H36A 125.0 . . ?
O4_1 Cl1_1 O3_1 110.3(10) . . ?
O4_1 Cl1_1 O1_1 108.3(10) . . ?
O3_1 Cl1_1 O1_1 111.3(10) . . ?
O4_1 Cl1_1 O2_1 108.9(9) . . ?
O3_1 Cl1_1 O2_1 108.6(10) . . ?
O1_1 Cl1_1 O2_1 109.5(10) . . ?
O2_2 Cl1_2 O4_2 110.6(9) . . ?
O2_2 Cl1_2 O1_2 110.5(10) . . ?
O4_2 Cl1_2 O1_2 109.3(9) . . ?
O2_2 Cl1_2 O3_2 108.5(10) . . ?
O4_2 Cl1_2 O3_2 108.0(10) . . ?
O1_2 Cl1_2 O3_2 109.8(10) . . ?
O4_4 Cl1_4 O2_4 110.1(9) . . ?
O4_4 Cl1_4 O3_4 110.2(10) . . ?
O2_4 Cl1_4 O3_4 108.5(10) . . ?
O4_4 Cl1_4 O1_4 109.1(9) . . ?
O2_4 Cl1_4 O1_4 109.4(10) . . ?
O3_4 Cl1_4 O1_4 109.5(9) . . ?
O4_3 Cl1_3 O2_3 111.7(10) . . ?
O4_3 Cl1_3 O3_3 110.1(10) . . ?
O2_3 Cl1_3 O3_3 109.5(10) . . ?
O4_3 Cl1_3 O1_3 109.2(9) . . ?
O2_3 Cl1_3 O1_3 108.8(10) . . ?
O3_3 Cl1_3 O1_3 107.4(10) . . ?
C38 C39 H39A 109.5 . . ?
C38 C39 H39B 109.5 . . ?
H39A C39 H39B 109.5 . . ?
C38 C39 H39C 109.5 . . ?
H39A C39 H39C 109.5 . . ?
H39B C39 H39C 109.5 . . ?
C38 C37 H37A 109.5 . . ?
C38 C37 H37B 109.5 . . ?
H37A C37 H37B 109.5 . . ?
C38 C37 H37C 109.5 . . ?
H37A C37 H37C 109.5 . . ?
H37B C37 H37C 109.5 . . ?
O3 C38 C39 123.5(14) . . ?
O3 C38 C37 120.9(16) . . ?
C39 C38 C37 115.0(12) . . ?

loop_
_geom_hbond_atom_site_label_D
_geom_hbond_atom_site_label_H
_geom_hbond_atom_site_label_A
_geom_hbond_distance_DH
_geom_hbond_distance_HA
_geom_hbond_distance_DA
_geom_hbond_angle_DHA
_geom_hbond_site_symmetry_A
N1 H1D O1_2 0.87 2.01 2.81(2) 152.4 .
N1 H1D O1_4 0.87 2.14 2.94(2) 153.8 .
N5 H5B O2 0.87 2.00 2.595(15) 124.6 .
N6 H6B Cl1_1 0.87 2.92 3.783(19) 175.0 .
N6 H6B O2_1 0.87 2.75 3.55(3) 153.4 .
N6 H6B O4_1 0.87 2.19 2.99(2) 153.4 .
N6 H6B Cl1_3 0.87 2.75 3.613(19) 172.0 .
N6 H6B O1_3 0.87 2.20 2.99(3) 150.7 .
N6 H6B O2_3 0.87 2.32 3.07(3) 145.5 .
N10 H10A O3 0.87 1.88 2.749(18) 177.3 .
C25 H25A O2_1 0.97 2.55 3.40(3) 146.6 2_675
C25 H25A O2_3 0.97 2.63 3.39(3) 134.8 2_675
C25 H25A O4_3 0.97 2.55 3.38(2) 143.4 2_675
C26 H26A N4 0.94 2.75 3.554(17) 143.4 2_675
C26 H26A N5 0.94 2.57 3.503(15) 173.1 2_675

_refine_diff_density_max         0.301
_refine_diff_density_min         -0.308
_refine_diff_density_rms         0.057

_shelx_res_file                  
;

    Final.res created by SHELXL-2014/7


REM Solution 1  R1  0.256  Rweak  0.023,  Alpha = 0.1567  in P-1
REM Formula:  C45 N7 O6 Cl Fe
TITL samp3 in P-1 Sample folder: srj128c5
CELL  0.77490  13.0732  13.3559  14.0755   71.884   69.895   70.651
ZERR    2.00   0.00261   0.00267   0.00282   0.0300   0.0300   0.0300
LATT  1
SFAC C H N O CL FE
DISP    C   -0.00202   0.00197       13.60
DISP    H    0.00000   0.00000        0.67
DISP    N   -0.00306   0.00403       23.92
DISP    O   -0.00415   0.00737       40.17
DISP    Cl   0.14076   0.18956      859.19
DISP    Fe   0.20639   0.99298     4412.23
UNIT 78 72 20 22 4 2
LIST 6 ! automatically inserted. Change 6 to 4 for CHECKCIF!!
TEMP -23.000
SIZE 0.1 0.07 0.05 !dark red block
L.S. 10
BOND $H
ACTA
RIGU
FMAP 2
PLAN 20
HTAB
HTAB N1 O1_2a
HTAB N1 O1_4b
HTAB N5 O2
HTAB N6 Cl1_1a
HTAB N6 O2_1a
HTAB N6 O4_1a
HTAB N6 Cl1_3b
HTAB N6 O1_3b
HTAB N6 O2_3b
HTAB N10 O3
EQIV $1 -x+1, -y+2, -z
HTAB_1a C25_0 O2_$1
HTAB_3b C25_0 O2_$1
HTAB_3b C25_0 O4_$1
HTAB C26 N4_$1
HTAB C26 N5_$1
SADI_ClO4 0.01 Cl1 O1 Cl1 O2 Cl1 O3 Cl1 O4
SADI_ClO4 0.02 O1 O2 O1 O3 O1 O4 O2 O3 O2 O4 O3 O4
EADP O3_4 O3_2
EADP Cl1_1 Cl1_3
WGHT    0.156100    0.024600
BASF   0.51860
FVAR       0.51480   0.49837   0.45189
FE1   6    0.498095    0.752445    0.249529    11.00000    0.04220    0.04029 =
         0.04665   -0.01190   -0.01466   -0.00912
O1    4    0.132720    0.915643    0.702111    11.00000    0.07997    0.13311 =
         0.09392   -0.06406    0.00062   -0.01438
O2    4    0.835918    0.640007   -0.102210    11.00000    0.06477    0.10953 =
         0.05672   -0.02570   -0.01766   -0.03181
N1    3    0.250618    0.808170    0.425580    11.00000    0.04595    0.04976 =
         0.06106   -0.00766   -0.01434   -0.00999
AFIX  43
H1D   2    0.209410    0.787888    0.401554    11.00000   -1.20000
AFIX   0
N2    3    0.362327    0.803998    0.380548    11.00000    0.04778    0.04043 =
         0.05019   -0.00773   -0.01263   -0.01151
N3    3    0.571424    0.807881    0.328684    11.00000    0.04957    0.03205 =
         0.04585   -0.00899   -0.01351   -0.01044
N4    3    0.676167    0.737787    0.159771    11.00000    0.04676    0.05103 =
         0.04928   -0.01604   -0.01361   -0.00970
N5    3    0.749917    0.697938    0.074293    11.00000    0.05034    0.04817 =
         0.03718   -0.00913   -0.01243   -0.00880
AFIX  43
H5B   2    0.731950    0.675352    0.031926    11.00000   -1.20000
AFIX   0
N6    3    0.398056    0.987796    0.112952    11.00000    0.07096    0.04864 =
         0.05805   -0.00261   -0.01414   -0.01160
AFIX  43
H6B   2    0.421186    1.027220    0.136228    11.00000   -1.20000
AFIX   0
N7    3    0.422282    0.879694    0.139268    11.00000    0.05721    0.04722 =
         0.05228   -0.00614   -0.01709   -0.00904
N8    3    0.441520    0.675465    0.172291    11.00000    0.04105    0.05190 =
         0.05277   -0.01762   -0.01374   -0.00920
N9    3    0.540985    0.579493    0.318160    11.00000    0.04437    0.03803 =
         0.06286   -0.00919   -0.01960   -0.00544
N10   3    0.597093    0.513733    0.386461    11.00000    0.05909    0.04705 =
         0.06209   -0.00263   -0.02487   -0.00233
AFIX  43
H10A  2    0.623978    0.535780    0.422761    11.00000   -1.20000
AFIX   0
C1    1    0.103507    0.933140    0.804227    11.00000    0.13378    0.09587 =
         0.08279   -0.05159    0.00292   -0.02165
AFIX 137
H1A   2    0.155012    0.879252    0.841988    11.00000   -1.50000
H1B   2    0.027250    0.926640    0.840236    11.00000   -1.50000
H1C   2    0.108414    1.005416    0.799829    11.00000   -1.50000
AFIX   0
C2    1   -0.060488    0.914884    0.721228    11.00000    0.07099    0.10257 =
         0.10288   -0.04412    0.00672   -0.01128
AFIX  43
H2A   2   -0.085649    0.936976    0.784398    11.00000   -1.20000
AFIX   0
C3    1    0.053286    0.897939    0.667423    11.00000    0.07200    0.06867 =
         0.07713   -0.02671   -0.00229   -0.00611
C4    1   -0.135229    0.899663    0.682927    11.00000    0.07164    0.10301 =
         0.11555   -0.03904   -0.00686   -0.00659
AFIX  43
H4A   2   -0.211603    0.911548    0.720139    11.00000   -1.20000
AFIX   0
C5    1   -0.100549    0.866479    0.588705    11.00000    0.05709    0.08192 =
         0.11275   -0.02520   -0.01082   -0.00856
AFIX  43
H5A   2   -0.151513    0.855409    0.561753    11.00000   -1.20000
AFIX   0
C6    1    0.014705    0.850860    0.537271    11.00000    0.05818    0.09301 =
         0.09741   -0.03813   -0.01280   -0.00480
AFIX  43
H6A   2    0.040599    0.829654    0.473606    11.00000   -1.20000
AFIX   0
C7    1    0.091219    0.864947    0.575139    11.00000    0.05449    0.06193 =
         0.07871   -0.02040   -0.00857   -0.00357
C8    1    0.211419    0.848974    0.514648    11.00000    0.05148    0.04506 =
         0.06612   -0.01305   -0.01690   -0.00052
C9    1    0.299749    0.867941    0.528184    11.00000    0.05598    0.05002 =
         0.05756   -0.01271   -0.01081   -0.00975
AFIX  43
H9A   2    0.299783    0.894252    0.582833    11.00000   -1.20000
AFIX   0
C10   1    0.394131    0.839998    0.442494    11.00000    0.05386    0.03164 =
         0.04759   -0.00421   -0.01419   -0.01014
C11   1    0.510313    0.841114    0.416748    11.00000    0.05051    0.03381 =
         0.04096   -0.01223   -0.01156   -0.00774
C12   1    0.557477    0.872878    0.470018    11.00000    0.06239    0.05318 =
         0.06262   -0.02861   -0.01604   -0.01150
AFIX  43
H12A  2    0.511961    0.896151    0.531185    11.00000   -1.20000
AFIX   0
C13   1    0.670803    0.872737    0.438398    11.00000    0.06367    0.06330 =
         0.06621   -0.02295   -0.02316   -0.01397
AFIX  43
H13A  2    0.703288    0.892641    0.477645    11.00000   -1.20000
AFIX   0
C14   1    0.732968    0.841539    0.345666    11.00000    0.05642    0.05885 =
         0.06783   -0.02190   -0.02175   -0.01328
AFIX  43
H14A  2    0.808761    0.843917    0.317029    11.00000   -1.20000
AFIX   0
C15   1    0.679747    0.806664    0.296412    11.00000    0.04928    0.03980 =
         0.04215   -0.00288   -0.01361   -0.01525
C16   1    0.738517    0.763548    0.199326    11.00000    0.04603    0.04368 =
         0.04281   -0.00611   -0.01697   -0.01041
C17   1    0.852481    0.744322    0.140799    11.00000    0.05036    0.06513 =
         0.04584   -0.01410   -0.01228   -0.01465
AFIX  43
H17A  2    0.912473    0.759537    0.151400    11.00000   -1.20000
AFIX   0
C18   1    0.855250    0.700278    0.068155    11.00000    0.04694    0.06061 =
         0.04370   -0.01343   -0.01137   -0.01123
C19   1    0.952939    0.663838   -0.021004    11.00000    0.05224    0.07439 =
         0.04886   -0.01814   -0.00974   -0.01634
C20   1    1.058700    0.655177   -0.014844    11.00000    0.05389    0.09487 =
         0.04896   -0.01633   -0.00896   -0.02316
AFIX  43
H20A  2    1.066365    0.673471    0.041245    11.00000   -1.20000
AFIX   0
C21   1    1.155081    0.619218   -0.091765    11.00000    0.06115    0.14211 =
         0.06340   -0.03606   -0.00456   -0.01959
AFIX  43
H21A  2    1.227084    0.616009   -0.089332    11.00000   -1.20000
AFIX   0
C22   1    1.141637    0.588846   -0.170648    11.00000    0.07008    0.13097 =
         0.05720   -0.03118   -0.00761   -0.01585
AFIX  43
H22A  2    1.205620    0.564466   -0.222345    11.00000   -1.20000
AFIX   0
C23   1    1.035261    0.593231   -0.176090    11.00000    0.07323    0.11700 =
         0.06682   -0.03558   -0.00989   -0.01661
AFIX  43
H23A  2    1.026781    0.570992   -0.229498    11.00000   -1.20000
AFIX   0
C24   1    0.943200    0.631596   -0.099731    11.00000    0.06357    0.08203 =
         0.05150   -0.02339   -0.01119   -0.02399
C25   1    0.821515    0.616437   -0.185911    11.00000    0.09160    0.12423 =
         0.07160   -0.03554   -0.02592   -0.03941
AFIX 137
H25A  2    0.742085    0.637789   -0.182657    11.00000   -1.50000
H25B  2    0.850415    0.538938   -0.182991    11.00000   -1.50000
H25C  2    0.862025    0.656192   -0.250301    11.00000   -1.50000
AFIX   0
C26   1    0.335115    1.028287    0.047695    11.00000    0.08724    0.05823 =
         0.07476    0.00157   -0.03483   -0.00196
AFIX  43
H26A  2    0.307063    1.102446    0.020230    11.00000   -1.20000
AFIX   0
C27   1    0.318466    0.943999    0.027696    11.00000    0.09551    0.07293 =
         0.07805   -0.00309   -0.04157   -0.00870
AFIX  43
H27A  2    0.277643    0.946670   -0.016887    11.00000   -1.20000
AFIX   0
C28   1    0.374289    0.852042    0.086778    11.00000    0.05659    0.06163 =
         0.04358   -0.00701   -0.01362   -0.01108
C29   1    0.386245    0.736645    0.100420    11.00000    0.05981    0.06392 =
         0.05746   -0.01643   -0.02029   -0.00990
C30   1    0.347722    0.685769    0.053870    11.00000    0.05892    0.08828 =
         0.07082   -0.02509   -0.02997   -0.01270
AFIX  43
H30A  2    0.306826    0.727676    0.005193    11.00000   -1.20000
AFIX   0
C31   1    0.367311    0.578159    0.076508    11.00000    0.07686    0.08665 =
         0.08983   -0.03497   -0.03331   -0.01839
AFIX  43
H31A  2    0.341827    0.544972    0.042134    11.00000   -1.20000
AFIX   0
C32   1    0.423389    0.515160    0.148281    11.00000    0.07883    0.06715 =
         0.08769   -0.03112   -0.03271   -0.02135
AFIX  43
H32A  2    0.436922    0.438944    0.164399    11.00000   -1.20000
AFIX   0
C33   1    0.459288    0.565709    0.196021    11.00000    0.04862    0.04750 =
         0.06598   -0.02190   -0.01714   -0.00895
C34   1    0.517912    0.515098    0.275661    11.00000    0.04112    0.04419 =
         0.06132   -0.01578   -0.01051   -0.00850
C35   1    0.558550    0.404117    0.325442    11.00000    0.07235    0.04318 =
         0.07750   -0.01156   -0.02326   -0.00829
AFIX  43
H35A  2    0.552662    0.340866    0.313852    11.00000   -1.20000
AFIX   0
C36   1    0.606675    0.411274    0.392040    11.00000    0.07267    0.04816 =
         0.07462   -0.00677   -0.02654   -0.00344
AFIX  43
H36A  2    0.642170    0.351676    0.436364    11.00000   -1.20000
AFIX   0
PART   1

RESI 1 CLO4
CL1   5    0.482702    1.156909    0.230640    21.00000    0.06957
O1    4    0.571696    1.189503    0.233708    21.00000    0.20264
O2    4    0.444583    1.221004    0.144687    21.00000    0.10653
O3    4    0.394100    1.167215    0.319061    21.00000    0.21881
O4    4    0.521307    1.049839    0.221291    21.00000    0.08207

RESI 2 CLO4
CL1   5    0.091342    0.739511    0.264038    31.00000    0.06629
O1    4    0.182996    0.740277    0.291868    31.00000    0.09807
O2    4    0.095948    0.795951    0.162787    31.00000    0.11305
O3    4    0.091611    0.632711    0.272494    31.00000    0.14420
O4    4   -0.006997    0.784923    0.331195    31.00000    0.09490
PART   2

RESI 4 CLO4
CL1   5    0.086557    0.714588    0.289344   -31.00000    0.06645
O1    4    0.181273    0.687773    0.325107   -31.00000    0.09085
O2    4    0.080520    0.813802    0.218606   -31.00000    0.16879
O3    4    0.095202    0.635893    0.239724   -31.00000    0.14420
O4    4   -0.008250    0.720567    0.372438   -31.00000    0.10540

RESI 3 CLO4
CL1   5    0.463803    1.169467    0.214498   -21.00000    0.06957
O1    4    0.450933    1.064821    0.264692   -21.00000    0.12920
O2    4    0.429131    1.201343    0.124782   -21.00000    0.13815
O3    4    0.577832    1.164952    0.188932   -21.00000    0.23842
O4    4    0.402319    1.238736    0.280586   -21.00000    0.09369
PART   0

RESI 0
C39   1    0.808269    0.607077    0.567979    11.00000    0.10345    0.09620 =
         0.10278   -0.04313   -0.06037   -0.00317
AFIX  33
H39A  2    0.887830    0.575053    0.562404    11.00000   -1.50000
H39B  2    0.794917    0.685515    0.544199    11.00000   -1.50000
H39C  2    0.765524    0.589172    0.639783    11.00000   -1.50000
AFIX   0
C37   1    0.868256    0.497282    0.434368    11.00000    0.07222    0.17586 =
         0.13907   -0.10054   -0.02512   -0.02413
AFIX  33
H37A  2    0.938166    0.484156    0.451335    11.00000   -1.50000
H37B  2    0.852242    0.428294    0.444149    11.00000   -1.50000
H37C  2    0.875143    0.536341    0.362629    11.00000   -1.50000
AFIX   0
C38   1    0.773278    0.564562    0.504672    11.00000    0.06924    0.07793 =
         0.05250   -0.00923   -0.02374   -0.02547
O3    4    0.680300    0.590120    0.497399    11.00000    0.07233    0.10961 =
         0.08720   -0.03870   -0.03603   -0.01251

HKLF 5

REM  samp3 in P-1 Sample folder: srj128c5
REM R1 =  0.0685 for    1516 Fo > 4sig(Fo)  and  0.1147 for all    2413 data
REM    561 parameters refined using    897 restraints

END

WGHT      0.1561      0.0246

REM Instructions for potential hydrogen bonds
HTAB N1 O1_2
HTAB N1 O1_4
HTAB N5 O2
HTAB N6 Cl1_1
HTAB N6 O4_1
HTAB N6 Cl1_3
HTAB N6 O1_3
HTAB N6 O2_3
HTAB N10 O3
HTAB C9 O1
EQIV $2 -x+1, -y+2, -z+1
HTAB_1 C12_0 O3_$2
EQIV $3 x+1, y, z
HTAB_2 C14_0 O4_$3
HTAB_4 C14_0 O4_$3
HTAB_1 C25_0 O2_$1
HTAB_3 C25_0 O2_$1
HTAB_3 C25_0 O4_$1
EQIV $4 -x+1, -y+1, -z
HTAB_4 C25_0 O3_$4
HTAB C26 N5_$1
EQIV $5 x, y-1, z
HTAB_1 C35_0 O1_$5

REM Highest difference peak  0.301,  deepest hole -0.308,  1-sigma level  0.057
Q1    1   0.5986  1.0785  0.1942  11.00000  0.05    0.30
Q2    1   0.3935  1.0772  0.3210  11.00000  0.05    0.27
Q3    1   0.1843  0.6285  0.2745  11.00000  0.05    0.27
Q4    1   0.4465  1.2207  0.3061  11.00000  0.05    0.25
Q5    1   0.1726  0.7534  0.1094  11.00000  0.05    0.25
Q6    1   0.4581  1.2427  0.2811  11.00000  0.05    0.24
Q7    1  -0.0046  0.5996  0.4285  11.00000  0.05    0.23
Q8    1   0.3722  1.1973  0.3153  11.00000  0.05    0.22
Q9    1  -0.0036  0.6483  0.3704  11.00000  0.05    0.22
Q10   1   0.7445  0.5174  0.6313  11.00000  0.05    0.20
Q11   1   0.6071  1.0882  0.2681  11.00000  0.05    0.20
Q12   1   0.1412  0.8229  0.2945  11.00000  0.05    0.20
Q13   1   0.1754  0.6387  0.1437  11.00000  0.05    0.20
Q14   1   1.2551  0.6839 -0.1568  11.00000  0.05    0.20
Q15   1   0.6781  0.6777  0.2356  11.00000  0.05    0.19
Q16   1   1.2423  0.6191 -0.1949  11.00000  0.05    0.19
Q17   1   0.3574  0.6239  0.3900  11.00000  0.05    0.19
Q18   1   0.2885  0.5988  0.3410  11.00000  0.05    0.19
Q19   1   0.1639  0.5662  0.3312  11.00000  0.05    0.19
Q20   1   1.3185  0.6573 -0.1201  11.00000  0.05    0.18
;
_shelx_res_checksum              98957

# start Validation Reply Form

_vrf_PLAT029_Stage2_Final        
;
PROBLEM: _diffrn_measured_fraction_theta_full Low .......      0.346 Note  
RESPONSE: This data set contained diffraction from three samples: an initial
compound, the intermediate and this final, twinned compound. All overlapped 
reflections were omitted at the integration stage, leaving the completeness 
lower than optimal.
;
_vrf_PLAT088_Stage2_Final        
;
PROBLEM: Poor Data / Parameter Ratio ....................       4.30 Note  
RESPONSE: Due to the deletion of overlapped reflections,
the number of data is low. Measures have been taken to not over-refine the
structure, i.e., not attempting to refine split disordered groups 
anisotropically, etc. 
;

_vrf_ABSMU01_Stage2_Final        
;
PROBLEM: Calculation of _exptl_absorpt_correction_mu
                not performed for this radiation type.
RESPONSE: Absorption corrections were done with SADABS that takes
 the x-ray wavelengths from the raw data. PLATON does
 not calculate these corrections for synchrotron radiation data.
;

_vrf_PLAT984_Stage2_Final        
;
PROBLEM: The element-f Deviates from the B&C-Value
RESPONSE: DISP values for each element type present were
 calculated for the 0.7749 angstrom x-rays using XDISP
 implemented in winGX, and using the Brennan model.
;

# end Validation Reply Form


####################################################################### 
# 
# This file contains crystal structure data downloaded from the 
# Cambridge Structural Database (CSD) hosted by the Cambridge 
# Crystallographic Data Centre (CCDC).
# 
# Full information about CCDC data access policies and citation 
# guidelines are available at http://www.ccdc.cam.ac.uk/access/V1 
# 
# Audit and citation data items may have been added by the CCDC. 
# Please retain this information to preserve the provenance of 
# this file and to allow appropriate attribution of the data. 
# 
#######################################################################

data_Stage3_Transient
_database_code_depnum_ccdc_archive 'CCDC 1053056'
_audit_update_record             
;
2015-12-22 deposited with the CCDC.
2016-01-05 downloaded from the CCDC.
;

_audit_creation_method           SHELXL-2014/7
_shelx_SHELXL_version_number     2014/7
_chemical_name_systematic        ?
_chemical_name_common            ?
_chemical_melting_point          ?
_chemical_formula_moiety         '(C36 H30 N10 Fe)2, (Cl O4)4'
_chemical_formula_sum            'C72 H60 Cl4 Fe2 N20 O20'
_chemical_formula_weight         1778.90

loop_
_atom_type_symbol
_atom_type_description
_atom_type_scat_dispersion_real
_atom_type_scat_dispersion_imag
_atom_type_scat_source
C C -0.0020 0.0020
'WCROMER Program in WinGX L.Kissel & R.H.Pratt Acta Cryst A46 170 1990'
H H 0.0000 0.0000
'WCROMER Program in WinGX L.Kissel & R.H.Pratt Acta Cryst A46 170 1990'
N N -0.0031 0.0040
'WCROMER Program in WinGX L.Kissel & R.H.Pratt Acta Cryst A46 170 1990'
O O -0.0041 0.0074
'WCROMER Program in WinGX L.Kissel & R.H.Pratt Acta Cryst A46 170 1990'
Cl Cl 0.1408 0.1896
'WCROMER Program in WinGX L.Kissel & R.H.Pratt Acta Cryst A46 170 1990'
Fe Fe 0.2064 0.9930
'WCROMER Program in WinGX L.Kissel & R.H.Pratt Acta Cryst A46 170 1990'

_space_group_crystal_system      monoclinic
_space_group_IT_number           14
_space_group_name_H-M_alt        'P 21/c'
_space_group_name_Hall           '-P 2ybc'

_shelx_space_group_comment       
;
The symmetry employed for this shelxl refinement is uniquely defined
by the following loop, which should always be used as a source of
symmetry information in preference to the above space-group names.
They are only intended as comments.
;

loop_
_space_group_symop_operation_xyz
'x, y, z'
'-x, y+1/2, -z+1/2'
'-x, -y, -z'
'x, -y-1/2, z-1/2'

_cell_length_a                   15.700(3)
_cell_length_b                   20.035(4)
_cell_length_c                   24.638(5)
_cell_angle_alpha                90
_cell_angle_beta                 90.45(3)
_cell_angle_gamma                90
_cell_volume                     7750(3)
_cell_formula_units_Z            4
_cell_measurement_temperature    250(2)
_cell_measurement_reflns_used    4552
_cell_measurement_theta_min      2.30
_cell_measurement_theta_max      20.6

_exptl_crystal_description       block
_exptl_crystal_colour            orange
_exptl_crystal_density_meas      ?
_exptl_crystal_density_method    ?
_exptl_crystal_density_diffrn    1.525
_exptl_crystal_F_000             3648
_exptl_transmission_factor_min   ?
_exptl_transmission_factor_max   ?
_exptl_crystal_size_max          0.500
_exptl_crystal_size_mid          0.400
_exptl_crystal_size_min          0.300
_exptl_absorpt_coefficient_mu    0.752
_shelx_estimated_absorpt_T_min   0.705
_shelx_estimated_absorpt_T_max   0.806
_exptl_absorpt_correction_type   multi-scan
_exptl_absorpt_correction_T_min  0.5205
_exptl_absorpt_correction_T_max  0.7443
_exptl_absorpt_process_details   'SADABS-2012/1  (Sheldrick, 2012)'
_exptl_absorpt_special_details   ?
_diffrn_ambient_temperature      250(2)
_diffrn_radiation_wavelength     0.7749
_diffrn_radiation_type           synchrotron
_diffrn_radiation_source         'Advanced Light Source Beamline 11.3.1'
_diffrn_radiation_monochromator  silicon(111)
_diffrn_measurement_device_type  'Bruker Apex2'
_diffrn_measurement_method       \w
_diffrn_detector_area_resol_mean 8.3
_diffrn_reflns_number            14414
_diffrn_reflns_av_unetI/netI     0.0475
_diffrn_reflns_av_R_equivalents  0.0566
_diffrn_reflns_limit_h_min       -12
_diffrn_reflns_limit_h_max       12
_diffrn_reflns_limit_k_min       -15
_diffrn_reflns_limit_k_max       15
_diffrn_reflns_limit_l_min       -19
_diffrn_reflns_limit_l_max       19
_diffrn_reflns_theta_min         2.015
_diffrn_reflns_theta_max         17.908
_diffrn_reflns_theta_full        17.908
_diffrn_measured_fraction_theta_max 0.694
_diffrn_measured_fraction_theta_full 0.694
_diffrn_reflns_Laue_measured_fraction_max 0.694
_diffrn_reflns_Laue_measured_fraction_full 0.694
_diffrn_reflns_point_group_measured_fraction_max 0.694
_diffrn_reflns_point_group_measured_fraction_full 0.694
_reflns_number_total             2811
_reflns_number_gt                1770
_reflns_threshold_expression     'I > 2\s(I)'
_reflns_Friedel_coverage         0.000
_reflns_Friedel_fraction_max     .
_reflns_Friedel_fraction_full    .

_reflns_special_details          
;
 Reflections were merged by SHELXL according to the crystal
 class for the calculation of statistics and refinement.
 
 _reflns_Friedel_fraction is defined as the number of unique
 Friedel pairs measured divided by the number that would be
 possible theoretically, ignoring centric projections and
 systematic absences.

 The images contain diffraction patterens from two samples: the high spin final
product (which is twinned) and the low spin/high spin mixed Transient, 
which is shown in this file.  The three neccesary unit cells were determined
using CELL_NOW and RLATT, and manually combined into an orientation matrix 
file (*.p4p).To seperate the reflections, the SAINT integration
 engine was used in command line mode, and set up with a sample mask, which is 
shown below:
SMAP=1, 1, 2
This indicates that the first two orientation matrices belong to sample 1, and 
the third belongs to sample 2.  For all commands relating to cell or symmetry 
later on, comma-delimited lists were used to specify distinct parameters.
Listed below are most of the pertinent SAINT commands:

FILTPOINTGP=-1, 2/m  //indicating sample 1 is triclinic and 2 is monoclinic
CRYST_SYS=1,3
PAR_MASK=TPS2, TP	//restaining the  twinned cells to be similar
GPAR_MASK=TPS2, TP    //and also restraining Detector pitch and xtal trans

 explained in the SAINT manual as
"Two-sample integration, where first sample is a two-component
twin and second component is a single crystal.  In the first sample,
constrain cell constants of the second component to those of the
first.  For both samples, constrain crystal translations and
 detector pitch"
;

_computing_data_collection       'Apex2 v2012.10-0 (Bruker, 2012)'
_computing_cell_refinement       'SAINT V8.27B(Bruker, 2012)'
_computing_data_reduction        SAINT
_computing_structure_solution    SHELXS
_computing_structure_refinement  'SHELXL-2014/7 (Sheldrick, 2014)'
_computing_molecular_graphics    
;
     	SHELXTL 5.1, XP (Sheldrick, 1994)
	ShelXle Rev 699 (Hubschle, 2011)
;
_computing_publication_material  SHELXL-2014/7

_refine_special_details          
;
 This is the intermediate in a conversion from low spin to high spin. 
This conversion requires the loss of a solvent molecule (acetone in this case)
and creates a horrible sample from a nearly perfect crystal.The diffraction of
the intermediate was not useable past 1.26A. This has resulted in very few
data per parameter.

The solvent molecule that is present in the final high spin sample can not be
found in this structure. SQUEEZE was uesd to look for unmodelled electron 
density, and all that was found was 3 electrons in a void measuring 125.3 A^3^
This leads us to conclude that the acetone molecules are so disordered during 
this meta-stable state, that their scattering contribution is not detected in
the Bragg scattering, and these molecules may only contribute diffuse scatter.

All hydrogens  were assigned geometrically and refined
as riding, with U(H) = 1.2*U(C) for aromatic carbons, U(H) = 1.2*U(N) for 
nitrogens and U(H) = 1.5*U(C) for terminal carbons. 

The disordered perchlorates were modeled as split sites, using the 
following restraints:

SADI_ClO4 0.01 Cl1 O1 Cl1 O2 Cl1 O3 Cl1 O4
SADI_ClO4 0.02 O1 O2 O1 O3 O1 O4 O2 O3 O2 O4 O3 O4

A RIGU command was employed. 

The high weighting term is probably due to the weak data and
the fact that it was deconvoluted from images with three discrete patterns.
;
_refine_ls_structure_factor_coef Fsqd
_refine_ls_matrix_type           full
_refine_ls_weighting_scheme      calc
_refine_ls_weighting_details     
'w=1/[\s^2^(Fo^2^)+(0.0945P)^2^+85.7635P] where P=(Fo^2^+2Fc^2^)/3'
_atom_sites_solution_primary     direct
_atom_sites_solution_secondary   difmap
_atom_sites_solution_hydrogens   geom
_refine_ls_hydrogen_treatment    constr
_refine_ls_extinction_method     none
_refine_ls_extinction_coef       .
_refine_ls_number_reflns         2811
_refine_ls_number_parameters     679
_refine_ls_number_restraints     1380
_refine_ls_R_factor_all          0.1344
_refine_ls_R_factor_gt           0.0809
_refine_ls_wR_factor_ref         0.2456
_refine_ls_wR_factor_gt          0.1908
_refine_ls_goodness_of_fit_ref   1.065
_refine_ls_restrained_S_all      0.859
_refine_ls_shift/su_max          0.000
_refine_ls_shift/su_mean         0.000

loop_
_atom_site_label
_atom_site_type_symbol
_atom_site_fract_x
_atom_site_fract_y
_atom_site_fract_z
_atom_site_U_iso_or_equiv
_atom_site_adp_type
_atom_site_occupancy
_atom_site_site_symmetry_order
_atom_site_calc_flag
_atom_site_refinement_flags_posn
_atom_site_refinement_flags_adp
_atom_site_refinement_flags_occupancy
_atom_site_disorder_assembly
_atom_site_disorder_group
Fe1 Fe 0.2696(2) 1.2670(2) 0.64517(13) 0.0877(16) Uani 1 1 d . U . . .
O1 O 0.3683(12) 1.2503(11) 0.4208(7) 0.135(7) Uani 1 1 d . . . . .
O2 O 0.1598(14) 1.4162(10) 0.8167(8) 0.150(7) Uani 1 1 d . . . . .
N1 N 0.3352(13) 1.2125(11) 0.5215(9) 0.093(7) Uani 1 1 d . U . . .
H1A H 0.3552 1.2487 0.5079 0.112 Uiso 1 1 calc R U . . .
N2 N 0.3039(13) 1.2045(11) 0.5719(9) 0.093(6) Uani 1 1 d . U . . .
N3 N 0.2360(12) 1.1659(9) 0.6666(8) 0.076(5) Uani 1 1 d . U . . .
N4 N 0.2244(11) 1.2688(10) 0.7290(7) 0.084(5) Uani 1 1 d . U . . .
N5 N 0.2099(11) 1.3109(9) 0.7716(8) 0.088(6) Uani 1 1 d . U . . .
H5B H 0.2195 1.3531 0.7699 0.105 Uiso 1 1 calc R U . . .
N6 N 0.0835(14) 1.2862(10) 0.5861(8) 0.101(7) Uani 1 1 d . U . . .
H6A H 0.0663 1.2455 0.5879 0.121 Uiso 1 1 calc R U . . .
N7 N 0.1558(14) 1.3086(11) 0.6068(8) 0.088(6) Uani 1 1 d . U . . .
N8 N 0.2953(14) 1.3687(9) 0.6322(7) 0.085(5) Uani 1 1 d . U . . .
N9 N 0.3959(13) 1.2831(11) 0.6786(8) 0.088(6) Uani 1 1 d . U . . .
N10 N 0.4513(13) 1.2495(10) 0.7084(8) 0.098(7) Uani 1 1 d . U . . .
H10A H 0.4481 1.2079 0.7167 0.118 Uiso 1 1 calc R U . . .
C1 C 0.375(2) 1.184(2) 0.4019(16) 0.162(14) Uiso 1 1 d . . . . .
C2 C 0.4002(17) 1.1741(15) 0.3465(12) 0.131(10) Uiso 1 1 d . . . . .
H2A H 0.4162 1.2070 0.3220 0.158 Uiso 1 1 calc R U . . .
C3 C 0.3960(19) 1.1065(17) 0.3366(13) 0.154(12) Uiso 1 1 d . . . . .
H3A H 0.4081 1.0951 0.3009 0.185 Uiso 1 1 calc R U . . .
C4 C 0.377(2) 1.052(2) 0.3690(15) 0.193(15) Uiso 1 1 d . . . . .
H4A H 0.3778 1.0080 0.3568 0.232 Uiso 1 1 calc R U . . .
C5 C 0.3577(16) 1.0706(14) 0.4226(10) 0.112(9) Uiso 1 1 d . . . . .
H5A H 0.3458 1.0376 0.4480 0.135 Uiso 1 1 calc R U . . .
C6 C 0.3556(18) 1.1391(16) 0.4387(13) 0.129(10) Uiso 1 1 d . . . . .
C7 C 0.3289(17) 1.1507(14) 0.4956(12) 0.104(9) Uiso 1 1 d . . . . .
C8 C 0.2954(15) 1.1065(13) 0.5299(10) 0.101(9) Uiso 1 1 d . . . . .
H8A H 0.2837 1.0619 0.5225 0.122 Uiso 1 1 calc R U . . .
C9 C 0.2812(15) 1.1392(13) 0.5781(10) 0.075(8) Uiso 1 1 d . . . . .
C10 C 0.2450(16) 1.1196(14) 0.6275(11) 0.095(8) Uiso 1 1 d . . . . .
C11 C 0.2163(15) 1.0543(13) 0.6397(10) 0.096(8) Uiso 1 1 d . . . . .
H11A H 0.2213 1.0202 0.6143 0.115 Uiso 1 1 calc R U . . .
C12 C 0.1825(16) 1.0426(13) 0.6877(11) 0.109(9) Uiso 1 1 d . . . . .
H12A H 0.1622 0.9998 0.6943 0.130 Uiso 1 1 calc R U . . .
C13 C 0.1752(15) 1.0883(13) 0.7281(10) 0.100(8) Uiso 1 1 d . . . . .
H13A H 0.1527 1.0781 0.7619 0.119 Uiso 1 1 calc R U . . .
C14 C 0.2042(17) 1.1516(13) 0.7147(11) 0.089(8) Uiso 1 1 d . . . . .
C15 C 0.2015(15) 1.2087(13) 0.7500(10) 0.085(8) Uiso 1 1 d . . . . .
C16 C 0.1744(15) 1.2163(13) 0.8026(9) 0.082(8) Uiso 1 1 d . . . . .
H16A H 0.1556 1.1822 0.8252 0.099 Uiso 1 1 calc R U . . .
C17 C 0.1799(15) 1.2815(13) 0.8159(11) 0.088(8) Uiso 1 1 d . . . . .
C18 C 0.1587(14) 1.3190(13) 0.8648(9) 0.083(7) Uiso 1 1 d . . . . .
C19 C 0.1409(18) 1.2844(16) 0.9097(12) 0.134(11) Uiso 1 1 d . . . . .
H19A H 0.1440 1.2381 0.9091 0.161 Uiso 1 1 calc R U . . .
C30 C 0.2534(19) 1.4760(15) 0.5987(10) 0.128(10) Uiso 1 1 d . . . . .
H30A H 0.2104 1.5032 0.5850 0.154 Uiso 1 1 calc R U . . .
C20 C 0.1176(16) 1.3170(14) 0.9580(11) 0.118(9) Uiso 1 1 d . . . . .
H20A H 0.1106 1.2940 0.9904 0.142 Uiso 1 1 calc R U . . .
C21 C 0.1058(16) 1.3841(14) 0.9545(11) 0.117(9) Uiso 1 1 d . . . . .
H21A H 0.0879 1.4058 0.9858 0.140 Uiso 1 1 calc R U . . .
C22 C 0.1174(16) 1.4220(14) 0.9104(11) 0.118(9) Uiso 1 1 d . . . . .
H22A H 0.1082 1.4678 0.9100 0.141 Uiso 1 1 calc R U . . .
C23 C 0.1453(16) 1.3857(15) 0.8640(12) 0.099(9) Uiso 1 1 d . . . . .
C24 C 0.394(2) 1.3006(17) 0.3809(13) 0.173(14) Uiso 1 1 d . . . . .
H24A H 0.3873 1.3443 0.3964 0.259 Uiso 1 1 calc R U . . .
H24B H 0.4519 1.2936 0.3710 0.259 Uiso 1 1 calc R U . . .
H24C H 0.3579 1.2968 0.3492 0.259 Uiso 1 1 calc R U . . .
C25 C 0.132(3) 1.485(2) 0.8145(15) 0.225(18) Uiso 1 1 d . . . . .
H25A H 0.1447 1.5030 0.7795 0.337 Uiso 1 1 calc R U . . .
H25B H 0.0719 1.4868 0.8206 0.337 Uiso 1 1 calc R U . . .
H25C H 0.1614 1.5099 0.8420 0.337 Uiso 1 1 calc R U . . .
C26 C 0.0413(19) 1.3354(14) 0.5620(10) 0.115(10) Uiso 1 1 d . . . . .
H26A H -0.0142 1.3326 0.5485 0.138 Uiso 1 1 calc R U . . .
C27 C 0.0912(17) 1.3902(14) 0.5600(9) 0.107(9) Uiso 1 1 d . . . . .
H27A H 0.0804 1.4303 0.5423 0.128 Uiso 1 1 calc R U . . .
C28 C 0.1622(17) 1.3727(14) 0.5904(10) 0.087(8) Uiso 1 1 d . . . . .
C29 C 0.2413(18) 1.4068(14) 0.6069(10) 0.092(8) Uiso 1 1 d . . . . .
C31 C 0.3340(19) 1.5010(15) 0.6123(10) 0.126(10) Uiso 1 1 d . . . . .
H31A H 0.3493 1.5448 0.6047 0.151 Uiso 1 1 calc R U . . .
C32 C 0.3885(17) 1.4584(14) 0.6371(9) 0.111(9) Uiso 1 1 d . . . . .
H32A H 0.4410 1.4747 0.6488 0.133 Uiso 1 1 calc R U . . .
C33 C 0.3704(18) 1.3921(14) 0.6459(9) 0.091(8) Uiso 1 1 d . . . . .
C34 C 0.4239(18) 1.3443(14) 0.6733(10) 0.091(8) Uiso 1 1 d . . . . .
C35 C 0.4985(16) 1.3531(13) 0.7051(9) 0.098(8) Uiso 1 1 d . . . . .
H35A H 0.5289 1.3922 0.7113 0.118 Uiso 1 1 calc R U . . .
C36 C 0.5149(18) 1.2928(13) 0.7237(9) 0.101(9) Uiso 1 1 d . . . . .
H36A H 0.5626 1.2812 0.7443 0.121 Uiso 1 1 calc R U . . .
Fe2 Fe 0.2250(2) 0.6855(2) 0.34735(12) 0.0869(16) Uani 1 1 d . U . . .
O3 O 0.3289(13) 0.7233(10) 0.1483(7) 0.130(7) Uani 1 1 d . . . . .
O4 O 0.1769(13) 0.8650(9) 0.5025(7) 0.138(7) Uani 1 1 d . . . . .
N11 N 0.2909(12) 0.6537(11) 0.2326(8) 0.092(7) Uani 1 1 d . U . . .
H11B H 0.2795 0.6920 0.2185 0.111 Uiso 1 1 calc R U . . .
N12 N 0.2740(11) 0.6401(10) 0.2848(8) 0.081(6) Uani 1 1 d . U . . .
N13 N 0.2506(11) 0.5990(8) 0.3778(7) 0.074(5) Uiso 1 1 d . . . . .
N14 N 0.1880(13) 0.7000(11) 0.4230(8) 0.088(6) Uani 1 1 d . U . . .
N15 N 0.1623(11) 0.7497(10) 0.4532(8) 0.088(6) Uani 1 1 d . U . . .
H15A H 0.1517 0.7893 0.4415 0.105 Uiso 1 1 calc R U . . .
N16 N 0.0537(14) 0.6163(10) 0.3229(7) 0.096(6) Uani 1 1 d . U . . .
H16B H 0.0601 0.5794 0.3403 0.115 Uiso 1 1 calc R U . . .
N17 N 0.1099(12) 0.6658(10) 0.3215(7) 0.081(5) Uani 1 1 d . U . . .
N18 N 0.1989(14) 0.7678(10) 0.3102(7) 0.084(6) Uiso 1 1 d . . . . .
N19 N 0.3282(12) 0.7382(10) 0.3636(7) 0.083(6) Uani 1 1 d . U . . .
N20 N 0.3963(13) 0.7337(11) 0.3968(8) 0.099(7) Uani 1 1 d . U . . .
H20B H 0.4107 0.6993 0.4156 0.118 Uiso 1 1 calc R U . . .
C37 C 0.3572(16) 0.6682(16) 0.1232(11) 0.101(9) Uiso 1 1 d . . . . .
C38 C 0.3882(17) 0.6685(15) 0.0686(11) 0.129(10) Uiso 1 1 d . . . . .
H38A H 0.3908 0.7082 0.0491 0.155 Uiso 1 1 calc R U . . .
C39 C 0.4135(18) 0.6108(16) 0.0459(12) 0.138(11) Uiso 1 1 d . . . . .
H39A H 0.4327 0.6122 0.0103 0.166 Uiso 1 1 calc R U . . .
C40 C 0.4131(17) 0.5516(15) 0.0709(11) 0.129(10) Uiso 1 1 d . . . . .
H40A H 0.4309 0.5126 0.0538 0.155 Uiso 1 1 calc R U . . .
C41 C 0.3830(16) 0.5523(14) 0.1267(11) 0.118(9) Uiso 1 1 d . . . . .
H41A H 0.3816 0.5129 0.1465 0.142 Uiso 1 1 calc R U . . .
C42 C 0.3576(15) 0.6087(13) 0.1493(10) 0.087(8) Uiso 1 1 d . . . . .
C43 C 0.3273(16) 0.6032(13) 0.2025(11) 0.094(8) Uiso 1 1 d . . . . .
C44 C 0.3305(13) 0.5536(11) 0.2423(9) 0.084(7) Uiso 1 1 d . . . . .
H44A H 0.3525 0.5110 0.2368 0.101 Uiso 1 1 calc R U . . .
C45 C 0.2967(15) 0.5754(13) 0.2907(10) 0.086(8) Uiso 1 1 d . . . . .
C46 C 0.2839(16) 0.5551(12) 0.3452(10) 0.087(8) Uiso 1 1 d . . . . .
C47 C 0.3021(16) 0.4908(14) 0.3675(11) 0.122(9) Uiso 1 1 d . . . . .
H47A H 0.3230 0.4568 0.3457 0.147 Uiso 1 1 calc R U . . .
C48 C 0.2883(18) 0.4799(16) 0.4219(12) 0.141(11) Uiso 1 1 d . . . . .
H48A H 0.3039 0.4396 0.4379 0.170 Uiso 1 1 calc R U . . .
C49 C 0.2520(18) 0.5280(15) 0.4516(12) 0.133(10) Uiso 1 1 d . . . . .
H49A H 0.2395 0.5192 0.4878 0.160 Uiso 1 1 calc R U . . .
C50 C 0.2324(15) 0.5898(13) 0.4310(10) 0.088(8) Uiso 1 1 d . . . . .
C51 C 0.1988(16) 0.6440(14) 0.4566(11) 0.083(9) Uiso 1 1 d . . . . .
C52 C 0.1805(15) 0.6640(12) 0.5073(11) 0.097(8) Uiso 1 1 d . . . . .
H52A H 0.1847 0.6373 0.5381 0.116 Uiso 1 1 calc R U . . .
C53 C 0.1546(16) 0.7295(13) 0.5070(11) 0.089(8) Uiso 1 1 d . . . . .
C54 C 0.1267(16) 0.7764(14) 0.5477(10) 0.094(9) Uiso 1 1 d . . . . .
C55 C 0.0950(15) 0.7476(14) 0.5939(10) 0.110(9) Uiso 1 1 d . . . . .
H55A H 0.0902 0.7013 0.5953 0.132 Uiso 1 1 calc R U . . .
C56 C 0.0692(17) 0.7854(15) 0.6396(11) 0.121(10) Uiso 1 1 d . . . . .
H56A H 0.0443 0.7660 0.6699 0.145 Uiso 1 1 calc R U . . .
C57 C 0.0836(19) 0.8508(16) 0.6357(13) 0.145(11) Uiso 1 1 d . . . . .
H57A H 0.0715 0.8771 0.6658 0.174 Uiso 1 1 calc R U . . .
C58 C 0.1142(18) 0.8817(16) 0.5914(12) 0.134(10) Uiso 1 1 d . . . . .
H58A H 0.1163 0.9280 0.5898 0.160 Uiso 1 1 calc R U . . .
C59 C 0.1416(17) 0.8449(15) 0.5498(13) 0.105(9) Uiso 1 1 d . . . . .
C60 C 0.3413(19) 0.7859(16) 0.1230(12) 0.146(12) Uiso 1 1 d . . . . .
H60A H 0.3180 0.8205 0.1454 0.219 Uiso 1 1 calc R U . . .
H60B H 0.4012 0.7935 0.1183 0.219 Uiso 1 1 calc R U . . .
H60C H 0.3133 0.7862 0.0883 0.219 Uiso 1 1 calc R U . . .
C61 C 0.189(2) 0.9338(16) 0.4983(12) 0.155(12) Uiso 1 1 d . . . . .
H61A H 0.2141 0.9440 0.4639 0.232 Uiso 1 1 calc R U . . .
H61B H 0.1350 0.9560 0.5012 0.232 Uiso 1 1 calc R U . . .
H61C H 0.2261 0.9486 0.5271 0.232 Uiso 1 1 calc R U . . .
C62 C -0.014(2) 0.6327(15) 0.2936(11) 0.125(10) Uiso 1 1 d . . . . .
H62A H -0.0593 0.6046 0.2859 0.150 Uiso 1 1 calc R U . . .
C63 C -0.0064(16) 0.6950(13) 0.2768(9) 0.099(8) Uiso 1 1 d . . . . .
H63A H -0.0470 0.7205 0.2585 0.119 Uiso 1 1 calc R U . . .
C64 C 0.0757(18) 0.7143(14) 0.2925(9) 0.084(8) Uiso 1 1 d . . . . .
C65 C 0.1233(17) 0.7716(14) 0.2825(10) 0.096(8) Uiso 1 1 d . . . . .
C66 C 0.1112(17) 0.8258(13) 0.2493(10) 0.113(9) Uiso 1 1 d . . . . .
H66A H 0.0609 0.8302 0.2294 0.135 Uiso 1 1 calc R U . . .
C67 C 0.1733(18) 0.8735(13) 0.2455(10) 0.112(9) Uiso 1 1 d . . . . .
H67A H 0.1654 0.9096 0.2223 0.135 Uiso 1 1 calc R U . . .
C68 C 0.2487(17) 0.8686(13) 0.2762(10) 0.110(9) Uiso 1 1 d . . . . .
H68A H 0.2904 0.9016 0.2744 0.132 Uiso 1 1 calc R U . . .
C69 C 0.2591(16) 0.8136(13) 0.3090(9) 0.085(8) Uiso 1 1 d . . . . .
C70 C 0.3311(18) 0.8006(15) 0.3444(11) 0.092(9) Uiso 1 1 d . . . . .
C71 C 0.3995(17) 0.8369(14) 0.3618(10) 0.100(8) Uiso 1 1 d . . . . .
H71A H 0.4154 0.8803 0.3529 0.120 Uiso 1 1 calc R U . . .
C72 C 0.4381(18) 0.7925(13) 0.3955(10) 0.097(9) Uiso 1 1 d . . . . .
H72A H 0.4874 0.8015 0.4154 0.116 Uiso 1 1 calc R U . . .
Cl1_1 Cl 0.4996(5) 0.9116(4) 0.2406(3) 0.130(3) Uani 1 1 d D . . . .
O1_1 O 0.5692(8) 0.8910(8) 0.2754(6) 0.150(7) Uiso 1 1 d D . . . .
O2_1 O 0.4484(10) 0.8535(7) 0.2283(6) 0.151(7) Uiso 1 1 d D . . . .
O3_1 O 0.4483(10) 0.9603(7) 0.2681(7) 0.176(9) Uiso 1 1 d D . . . .
O4_1 O 0.5321(10) 0.9392(8) 0.1911(5) 0.152(7) Uiso 1 1 d D . . . .
Cl1_2 Cl 0.5117(14) 0.6431(11) 0.4925(7) 0.219(18) Uani 0.64(3) 1 d D . P A 1
O1_2 O 0.472(3) 0.6172(18) 0.4439(10) 0.15(2) Uiso 0.64(3) 1 d D . P A 1
O2_2 O 0.4889(17) 0.7123(11) 0.4996(10) 0.125(16) Uiso 0.64(3) 1 d D . P A 1
O3_2 O 0.6027(16) 0.6377(15) 0.4871(12) 0.140(16) Uiso 0.64(3) 1 d D . P A 1
O4_2 O 0.4830(17) 0.6058(13) 0.5388(9) 0.113(12) Uiso 0.64(3) 1 d D . P A 1
Cl1_3 Cl 0.4965(18) 0.6339(12) 0.4899(8) 0.052(11) Uani 0.36(3) 1 d D . P A 2
O1_3 O 0.450(3) 0.613(2) 0.4420(14) 0.08(3) Uiso 0.36(3) 1 d D . P A 2
O2_3 O 0.560(4) 0.682(3) 0.475(2) 0.25(5) Uiso 0.36(3) 1 d D . P A 2
O3_3 O 0.537(4) 0.5766(18) 0.514(2) 0.18(3) Uiso 0.36(3) 1 d D . P A 2
O4_3 O 0.438(3) 0.663(4) 0.528(2) 0.32(7) Uiso 0.36(3) 1 d D . P A 2
Cl1_4 Cl 0.0188(8) 0.8755(7) 0.3952(5) 0.119(3) Uani 0.79(3) 1 d D . P B 1
O1_4 O 0.1096(10) 0.8739(13) 0.3874(11) 0.134(19) Uiso 0.79(3) 1 d D . P B 1
O2_4 O -0.0246(14) 0.8515(11) 0.3472(7) 0.141(11) Uiso 0.79(3) 1 d D . P B 1
O3_4 O -0.0080(14) 0.9430(8) 0.4061(9) 0.139(11) Uiso 0.79(3) 1 d D . P B 1
O4_4 O -0.0037(13) 0.8337(9) 0.4407(7) 0.126(10) Uiso 0.79(3) 1 d D . P B 1
Cl1_5 Cl 0.018(3) 0.889(2) 0.384(2) 0.119(3) Uani 0.21(3) 1 d D . P B 2
O1_5 O 0.101(4) 0.858(4) 0.382(3) 0.05(4) Uiso 0.21(3) 1 d D . P B 2
O2_5 O -0.046(5) 0.838(4) 0.378(4) 0.19(6) Uiso 0.21(3) 1 d D . P B 2
O3_5 O 0.008(5) 0.922(4) 0.436(2) 0.13(4) Uiso 0.21(3) 1 d D . P B 2
O4_5 O 0.009(5) 0.937(4) 0.341(3) 0.19(5) Uiso 0.21(3) 1 d D . P B 2
Cl1_6 Cl 0.0017(9) 0.4507(7) 0.3696(5) 0.124(3) Uani 0.73(3) 1 d D . P C 1
O1_6 O 0.0735(12) 0.4947(10) 0.3772(10) 0.125(11) Uiso 0.73(3) 1 d D . P C 1
O2_6 O -0.0597(13) 0.4823(10) 0.3340(9) 0.142(12) Uiso 0.73(3) 1 d D . P C 1
O3_6 O 0.0304(14) 0.3892(9) 0.3456(9) 0.133(11) Uiso 0.73(3) 1 d D . P C 1
O4_6 O -0.0360(17) 0.4369(12) 0.4215(7) 0.152(13) Uiso 0.73(3) 1 d D . P C 1
Cl1_7 Cl 0.005(2) 0.4434(18) 0.3710(13) 0.124(3) Uani 0.27(3) 1 d D . P C 2
O1_7 O 0.047(3) 0.497(2) 0.400(2) 0.12(3) Uiso 0.27(3) 1 d D . P C 2
O2_7 O 0.007(4) 0.457(3) 0.3136(14) 0.15(4) Uiso 0.27(3) 1 d D . P C 2
O3_7 O 0.048(3) 0.381(2) 0.382(3) 0.14(3) Uiso 0.27(3) 1 d D . P C 2
O4_7 O -0.082(2) 0.438(3) 0.388(2) 0.12(3) Uiso 0.27(3) 1 d D . P C 2

loop_
_atom_site_aniso_label
_atom_site_aniso_U_11
_atom_site_aniso_U_22
_atom_site_aniso_U_33
_atom_site_aniso_U_23
_atom_site_aniso_U_13
_atom_site_aniso_U_12
Fe1 0.078(4) 0.086(3) 0.099(3) 0.003(2) -0.004(2) -0.006(2)
O1 0.136(18) 0.15(2) 0.117(15) 0.019(15) 0.007(12) -0.005(15)
O2 0.21(2) 0.099(16) 0.141(17) 0.002(13) 0.010(15) 0.006(14)
N1 0.074(16) 0.103(18) 0.103(11) 0.016(10) -0.009(10) 0.009(12)
N2 0.081(14) 0.100(13) 0.096(9) 0.006(8) -0.007(8) -0.001(10)
N3 0.070(12) 0.084(9) 0.075(11) -0.007(7) 0.004(9) 0.011(8)
N4 0.061(11) 0.096(12) 0.093(9) -0.007(7) -0.009(7) -0.012(9)
N5 0.072(14) 0.093(14) 0.097(11) -0.005(10) -0.014(10) -0.002(11)
N6 0.090(12) 0.080(16) 0.131(16) -0.011(13) -0.019(10) -0.009(11)
N7 0.086(10) 0.084(13) 0.095(12) -0.012(9) -0.009(8) -0.007(8)
N8 0.074(12) 0.082(9) 0.100(12) -0.005(8) -0.017(10) -0.002(8)
N9 0.075(9) 0.098(13) 0.090(12) 0.010(9) -0.005(7) 0.000(8)
N10 0.076(13) 0.102(16) 0.117(15) 0.017(12) -0.017(10) -0.006(11)
Fe2 0.077(3) 0.090(3) 0.094(3) 0.0128(19) -0.008(2) 0.004(2)
O3 0.16(2) 0.109(17) 0.125(15) 0.025(14) -0.005(12) -0.027(14)
O4 0.21(2) 0.090(15) 0.114(15) 0.000(11) -0.022(14) -0.031(14)
N11 0.071(15) 0.120(18) 0.085(10) -0.006(11) -0.010(9) -0.015(13)
N12 0.052(11) 0.099(14) 0.091(9) 0.000(9) -0.004(8) -0.008(9)
N14 0.081(13) 0.087(15) 0.096(9) 0.004(8) 0.003(8) -0.004(10)
N15 0.071(16) 0.094(15) 0.098(13) -0.005(10) -0.010(10) -0.002(11)
N16 0.097(13) 0.098(15) 0.091(14) 0.019(11) -0.005(11) -0.021(11)
N17 0.072(9) 0.079(14) 0.093(11) 0.006(10) 0.007(8) 0.001(8)
N19 0.071(10) 0.090(13) 0.089(12) 0.004(10) 0.005(7) 0.002(9)
N20 0.085(12) 0.112(18) 0.099(14) 0.009(12) -0.007(9) 0.006(12)
Cl1_1 0.118(7) 0.132(7) 0.139(7) 0.028(5) -0.005(5) -0.016(6)
Cl1_2 0.22(3) 0.27(4) 0.17(3) 0.06(2) -0.10(2) -0.12(3)
Cl1_3 0.08(2) 0.028(18) 0.05(2) 0.004(13) 0.016(14) 0.034(12)
Cl1_4 0.125(9) 0.123(9) 0.108(9) -0.002(6) 0.000(5) -0.006(8)
Cl1_5 0.125(9) 0.123(9) 0.108(9) -0.002(6) 0.000(5) -0.006(8)
Cl1_6 0.136(9) 0.098(7) 0.139(8) -0.020(5) -0.003(5) -0.012(5)
Cl1_7 0.136(9) 0.098(7) 0.139(8) -0.020(5) -0.003(5) -0.012(5)

_geom_special_details            
;
 All esds (except the esd in the dihedral angle between two l.s. planes)
 are estimated using the full covariance matrix.  The cell esds are taken
 into account individually in the estimation of esds in distances, angles
 and torsion angles; correlations between esds in cell parameters are only
 used when they are defined by crystal symmetry.  An approximate (isotropic)
 treatment of cell esds is used for estimating esds involving l.s. planes.
;

loop_
_geom_bond_atom_site_label_1
_geom_bond_atom_site_label_2
_geom_bond_distance
_geom_bond_site_symmetry_2
_geom_bond_publ_flag
Fe1 N8 2.103(19) . ?
Fe1 N3 2.16(2) . ?
Fe1 N9 2.17(2) . ?
Fe1 N7 2.18(2) . ?
Fe1 N4 2.190(19) . ?
Fe1 N2 2.26(2) . ?
O1 C1 1.41(4) . ?
O1 C24 1.46(3) . ?
O2 C23 1.34(3) . ?
O2 C25 1.44(4) . ?
N1 N2 1.35(2) . ?
N1 C7 1.40(3) . ?
N1 H1A 0.8600 . ?
N2 C9 1.36(3) . ?
N3 C14 1.32(3) . ?
N3 C10 1.35(3) . ?
N4 C15 1.36(2) . ?
N4 N5 1.37(2) . ?
N5 C17 1.33(2) . ?
N5 H5B 0.8600 . ?
N6 N7 1.32(2) . ?
N6 C26 1.33(3) . ?
N6 H6A 0.8600 . ?
N7 C28 1.35(3) . ?
N8 C29 1.30(3) . ?
N8 C33 1.31(3) . ?
N9 C34 1.31(3) . ?
N9 N10 1.32(2) . ?
N10 C36 1.37(3) . ?
N10 H10A 0.8600 . ?
C1 C6 1.31(4) . ?
C1 C2 1.44(4) . ?
C2 C3 1.38(3) . ?
C2 H2A 0.9300 . ?
C3 C4 1.39(4) . ?
C3 H3A 0.9300 . ?
C4 C5 1.41(3) . ?
C4 H4A 0.9300 . ?
C5 C6 1.43(3) . ?
C5 H5A 0.9300 . ?
C6 C7 1.49(3) . ?
C7 C8 1.33(3) . ?
C8 C9 1.38(3) . ?
C8 H8A 0.9300 . ?
C9 C10 1.40(3) . ?
C10 C11 1.42(3) . ?
C11 C12 1.32(3) . ?
C11 H11A 0.9300 . ?
C12 C13 1.36(3) . ?
C12 H12A 0.9300 . ?
C13 C14 1.39(3) . ?
C13 H13A 0.9300 . ?
C14 C15 1.44(3) . ?
C15 C16 1.38(3) . ?
C16 C17 1.35(3) . ?
C16 H16A 0.9300 . ?
C17 C18 1.46(3) . ?
C18 C19 1.34(3) . ?
C18 C23 1.35(3) . ?
C19 C20 1.41(3) . ?
C19 H19A 0.9300 . ?
C30 C31 1.40(3) . ?
C30 C29 1.41(3) . ?
C30 H30A 0.9300 . ?
C20 C21 1.36(3) . ?
C20 H20A 0.9300 . ?
C21 C22 1.34(3) . ?
C21 H21A 0.9300 . ?
C22 C23 1.43(3) . ?
C22 H22A 0.9300 . ?
C24 H24A 0.9600 . ?
C24 H24B 0.9600 . ?
C24 H24C 0.9600 . ?
C25 H25A 0.9600 . ?
C25 H25B 0.9600 . ?
C25 H25C 0.9600 . ?
C26 C27 1.35(3) . ?
C26 H26A 0.9300 . ?
C27 C28 1.38(3) . ?
C27 H27A 0.9300 . ?
C28 C29 1.47(3) . ?
C31 C32 1.35(3) . ?
C31 H31A 0.9300 . ?
C32 C33 1.37(3) . ?
C32 H32A 0.9300 . ?
C33 C34 1.44(3) . ?
C34 C35 1.41(3) . ?
C35 C36 1.32(3) . ?
C35 H35A 0.9300 . ?
C36 H36A 0.9300 . ?
Fe2 N18 1.929(19) . ?
Fe2 N13 1.931(17) . ?
Fe2 N17 1.95(2) . ?
Fe2 N12 1.95(2) . ?
Fe2 N19 1.97(2) . ?
Fe2 N14 1.98(2) . ?
O3 C37 1.34(3) . ?
O3 C60 1.41(3) . ?
O4 C59 1.36(3) . ?
O4 C61 1.40(3) . ?
N11 N12 1.35(2) . ?
N11 C43 1.38(3) . ?
N11 H11B 0.8600 . ?
N12 C45 1.35(2) . ?
N13 C46 1.30(2) . ?
N13 C50 1.35(2) . ?
N14 N15 1.31(2) . ?
N14 C51 1.40(3) . ?
N15 C53 1.39(3) . ?
N15 H15A 0.8600 . ?
N16 C62 1.32(3) . ?
N16 N17 1.33(2) . ?
N16 H16B 0.8600 . ?
N17 C64 1.32(3) . ?
N18 C69 1.32(3) . ?
N18 C65 1.37(3) . ?
N19 C70 1.34(3) . ?
N19 N20 1.34(2) . ?
N20 C72 1.35(3) . ?
N20 H20B 0.8600 . ?
C37 C42 1.36(3) . ?
C37 C38 1.43(3) . ?
C38 C39 1.35(3) . ?
C38 H38A 0.9300 . ?
C39 C40 1.34(3) . ?
C39 H39A 0.9300 . ?
C40 C41 1.46(3) . ?
C40 H40A 0.9300 . ?
C41 C42 1.32(3) . ?
C41 H41A 0.9300 . ?
C42 C43 1.40(3) . ?
C43 C44 1.40(3) . ?
C44 C45 1.38(3) . ?
C44 H44A 0.9300 . ?
C45 C46 1.42(3) . ?
C46 C47 1.43(3) . ?
C47 C48 1.38(3) . ?
C47 H47A 0.9300 . ?
C48 C49 1.34(3) . ?
C48 H48A 0.9300 . ?
C49 C50 1.37(3) . ?
C49 H49A 0.9300 . ?
C50 C51 1.36(3) . ?
C51 C52 1.34(3) . ?
C52 C53 1.37(3) . ?
C52 H52A 0.9300 . ?
C53 C54 1.44(3) . ?
C54 C55 1.37(3) . ?
C54 C59 1.39(3) . ?
C55 C56 1.42(3) . ?
C55 H55A 0.9300 . ?
C56 C57 1.33(3) . ?
C56 H56A 0.9300 . ?
C57 C58 1.35(3) . ?
C57 H57A 0.9300 . ?
C58 C59 1.34(3) . ?
C58 H58A 0.9300 . ?
C60 H60A 0.9600 . ?
C60 H60B 0.9600 . ?
C60 H60C 0.9600 . ?
C61 H61A 0.9600 . ?
C61 H61B 0.9600 . ?
C61 H61C 0.9600 . ?
C62 C63 1.32(3) . ?
C62 H62A 0.9300 . ?
C63 C64 1.40(3) . ?
C63 H63A 0.9300 . ?
C64 C65 1.39(3) . ?
C65 C66 1.37(3) . ?
C66 C67 1.37(3) . ?
C66 H66A 0.9300 . ?
C67 C68 1.40(3) . ?
C67 H67A 0.9300 . ?
C68 C69 1.38(3) . ?
C68 H68A 0.9300 . ?
C69 C70 1.45(3) . ?
C70 C71 1.36(3) . ?
C71 C72 1.36(3) . ?
C71 H71A 0.9300 . ?
C72 H72A 0.9300 . ?
Cl1_1 O4_1 1.436(9) . ?
Cl1_1 O3_1 1.438(9) . ?
Cl1_1 O1_1 1.444(9) . ?
Cl1_1 O2_1 1.444(9) . ?
Cl1_2 O4_2 1.439(9) . ?
Cl1_2 O3_2 1.440(9) . ?
Cl1_2 O2_2 1.442(9) . ?
Cl1_2 O1_2 1.444(9) . ?
Cl1_3 O4_3 1.440(9) . ?
Cl1_3 O2_3 1.441(10) . ?
Cl1_3 O3_3 1.442(9) . ?
Cl1_3 O1_3 1.443(9) . ?
Cl1_4 O1_4 1.441(9) . ?
Cl1_4 O2_4 1.443(9) . ?
Cl1_4 O4_4 1.444(9) . ?
Cl1_4 O3_4 1.444(9) . ?
Cl1_5 O4_5 1.441(9) . ?
Cl1_5 O1_5 1.442(9) . ?
Cl1_5 O2_5 1.442(9) . ?
Cl1_5 O3_5 1.442(9) . ?
Cl1_6 O3_6 1.440(9) . ?
Cl1_6 O4_6 1.441(9) . ?
Cl1_6 O1_6 1.442(9) . ?
Cl1_6 O2_6 1.444(9) . ?
Cl1_7 O3_7 1.441(9) . ?
Cl1_7 O4_7 1.442(9) . ?
Cl1_7 O1_7 1.442(9) . ?
Cl1_7 O2_7 1.442(9) . ?

loop_
_geom_angle_atom_site_label_1
_geom_angle_atom_site_label_2
_geom_angle_atom_site_label_3
_geom_angle
_geom_angle_site_symmetry_1
_geom_angle_site_symmetry_3
_geom_angle_publ_flag
N8 Fe1 N3 173.7(8) . . ?
N8 Fe1 N9 74.8(8) . . ?
N3 Fe1 N9 105.8(8) . . ?
N8 Fe1 N7 73.8(8) . . ?
N3 Fe1 N7 105.3(8) . . ?
N9 Fe1 N7 148.5(9) . . ?
N8 Fe1 N4 101.1(7) . . ?
N3 Fe1 N4 72.7(8) . . ?
N9 Fe1 N4 86.6(7) . . ?
N7 Fe1 N4 97.6(7) . . ?
N8 Fe1 N2 111.6(8) . . ?
N3 Fe1 N2 74.7(8) . . ?
N9 Fe1 N2 99.3(7) . . ?
N7 Fe1 N2 93.7(7) . . ?
N4 Fe1 N2 147.3(8) . . ?
C1 O1 C24 114(3) . . ?
C23 O2 C25 114(3) . . ?
N2 N1 C7 107(2) . . ?
N2 N1 H1A 126.5 . . ?
C7 N1 H1A 126.5 . . ?
N1 N2 C9 108(2) . . ?
N1 N2 Fe1 139.4(18) . . ?
C9 N2 Fe1 112.2(17) . . ?
C14 N3 C10 122(2) . . ?
C14 N3 Fe1 121.1(17) . . ?
C10 N3 Fe1 116.4(18) . . ?
C15 N4 N5 102.0(19) . . ?
C15 N4 Fe1 115.7(17) . . ?
N5 N4 Fe1 142.3(16) . . ?
C17 N5 N4 115(2) . . ?
C17 N5 H5B 122.6 . . ?
N4 N5 H5B 122.6 . . ?
N7 N6 C26 110(2) . . ?
N7 N6 H6A 124.9 . . ?
C26 N6 H6A 124.9 . . ?
N6 N7 C28 106(2) . . ?
N6 N7 Fe1 137.5(19) . . ?
C28 N7 Fe1 115.5(19) . . ?
C29 N8 C33 120(2) . . ?
C29 N8 Fe1 121.2(18) . . ?
C33 N8 Fe1 118.8(18) . . ?
C34 N9 N10 108(2) . . ?
C34 N9 Fe1 114(2) . . ?
N10 N9 Fe1 137.2(18) . . ?
N9 N10 C36 108(2) . . ?
N9 N10 H10A 126.1 . . ?
C36 N10 H10A 126.1 . . ?
C6 C1 O1 113(4) . . ?
C6 C1 C2 129(4) . . ?
O1 C1 C2 118(3) . . ?
C3 C2 C1 107(3) . . ?
C3 C2 H2A 126.6 . . ?
C1 C2 H2A 126.6 . . ?
C2 C3 C4 133(3) . . ?
C2 C3 H3A 113.5 . . ?
C4 C3 H3A 113.5 . . ?
C3 C4 C5 112(3) . . ?
C3 C4 H4A 123.8 . . ?
C5 C4 H4A 123.8 . . ?
C4 C5 C6 121(3) . . ?
C4 C5 H5A 119.3 . . ?
C6 C5 H5A 119.3 . . ?
C1 C6 C5 117(3) . . ?
C1 C6 C7 128(3) . . ?
C5 C6 C7 115(3) . . ?
C8 C7 N1 109(3) . . ?
C8 C7 C6 128(3) . . ?
N1 C7 C6 123(3) . . ?
C7 C8 C9 107(3) . . ?
C7 C8 H8A 126.3 . . ?
C9 C8 H8A 126.3 . . ?
N2 C9 C8 108(2) . . ?
N2 C9 C10 118(2) . . ?
C8 C9 C10 133(3) . . ?
N3 C10 C9 118(3) . . ?
N3 C10 C11 117(3) . . ?
C9 C10 C11 125(3) . . ?
C12 C11 C10 119(3) . . ?
C12 C11 H11A 120.5 . . ?
C10 C11 H11A 120.5 . . ?
C11 C12 C13 125(3) . . ?
C11 C12 H12A 117.5 . . ?
C13 C12 H12A 117.5 . . ?
C12 C13 C14 114(3) . . ?
C12 C13 H13A 122.8 . . ?
C14 C13 H13A 122.8 . . ?
N3 C14 C13 123(3) . . ?
N3 C14 C15 113(3) . . ?
C13 C14 C15 125(3) . . ?
N4 C15 C16 110(2) . . ?
N4 C15 C14 118(2) . . ?
C16 C15 C14 132(3) . . ?
C17 C16 C15 108(2) . . ?
C17 C16 H16A 125.8 . . ?
C15 C16 H16A 125.8 . . ?
N5 C17 C16 105(2) . . ?
N5 C17 C18 122(2) . . ?
C16 C17 C18 133(3) . . ?
C19 C18 C23 119(3) . . ?
C19 C18 C17 118(3) . . ?
C23 C18 C17 122(2) . . ?
C18 C19 C20 121(3) . . ?
C18 C19 H19A 119.5 . . ?
C20 C19 H19A 119.5 . . ?
C31 C30 C29 116(3) . . ?
C31 C30 H30A 122.0 . . ?
C29 C30 H30A 122.0 . . ?
C21 C20 C19 116(3) . . ?
C21 C20 H20A 121.9 . . ?
C19 C20 H20A 121.9 . . ?
C22 C21 C20 126(3) . . ?
C22 C21 H21A 116.9 . . ?
C20 C21 H21A 116.9 . . ?
C21 C22 C23 114(3) . . ?
C21 C22 H22A 123.0 . . ?
C23 C22 H22A 123.0 . . ?
O2 C23 C18 116(3) . . ?
O2 C23 C22 121(3) . . ?
C18 C23 C22 123(3) . . ?
O1 C24 H24A 109.5 . . ?
O1 C24 H24B 109.5 . . ?
H24A C24 H24B 109.5 . . ?
O1 C24 H24C 109.5 . . ?
H24A C24 H24C 109.5 . . ?
H24B C24 H24C 109.5 . . ?
O2 C25 H25A 109.5 . . ?
O2 C25 H25B 109.5 . . ?
H25A C25 H25B 109.5 . . ?
O2 C25 H25C 109.5 . . ?
H25A C25 H25C 109.5 . . ?
H25B C25 H25C 109.5 . . ?
N6 C26 C27 109(3) . . ?
N6 C26 H26A 125.3 . . ?
C27 C26 H26A 125.3 . . ?
C26 C27 C28 104(3) . . ?
C26 C27 H27A 128.0 . . ?
C28 C27 H27A 128.0 . . ?
N7 C28 C27 110(3) . . ?
N7 C28 C29 115(3) . . ?
C27 C28 C29 135(3) . . ?
N8 C29 C30 124(3) . . ?
N8 C29 C28 114(3) . . ?
C30 C29 C28 122(3) . . ?
C32 C31 C30 117(3) . . ?
C32 C31 H31A 121.6 . . ?
C30 C31 H31A 121.6 . . ?
C31 C32 C33 123(3) . . ?
C31 C32 H32A 118.3 . . ?
C33 C32 H32A 118.3 . . ?
N8 C33 C32 119(3) . . ?
N8 C33 C34 114(3) . . ?
C32 C33 C34 127(3) . . ?
N9 C34 C35 110(3) . . ?
N9 C34 C33 118(3) . . ?
C35 C34 C33 131(3) . . ?
C36 C35 C34 104(3) . . ?
C36 C35 H35A 128.1 . . ?
C34 C35 H35A 128.1 . . ?
C35 C36 N10 110(3) . . ?
C35 C36 H36A 125.0 . . ?
N10 C36 H36A 125.0 . . ?
N18 Fe2 N13 174.5(8) . . ?
N18 Fe2 N17 79.9(9) . . ?
N13 Fe2 N17 97.7(8) . . ?
N18 Fe2 N12 96.2(8) . . ?
N13 Fe2 N12 78.8(8) . . ?
N17 Fe2 N12 91.0(7) . . ?
N18 Fe2 N19 79.1(9) . . ?
N13 Fe2 N19 103.5(8) . . ?
N17 Fe2 N19 158.7(9) . . ?
N12 Fe2 N19 94.7(7) . . ?
N18 Fe2 N14 105.0(8) . . ?
N13 Fe2 N14 80.0(8) . . ?
N17 Fe2 N14 93.4(8) . . ?
N12 Fe2 N14 158.8(8) . . ?
N19 Fe2 N14 88.7(8) . . ?
C37 O3 C60 119(2) . . ?
C59 O4 C61 114(2) . . ?
N12 N11 C43 117(2) . . ?
N12 N11 H11B 121.6 . . ?
C43 N11 H11B 121.6 . . ?
N11 N12 C45 104(2) . . ?
N11 N12 Fe2 138.0(17) . . ?
C45 N12 Fe2 117.9(17) . . ?
C46 N13 C50 126(2) . . ?
C46 N13 Fe2 116.7(16) . . ?
C50 N13 Fe2 116.9(16) . . ?
N15 N14 C51 108(2) . . ?
N15 N14 Fe2 137.9(18) . . ?
C51 N14 Fe2 113.8(19) . . ?
N14 N15 C53 110(2) . . ?
N14 N15 H15A 124.8 . . ?
C53 N15 H15A 124.8 . . ?
C62 N16 N17 109(2) . . ?
C62 N16 H16B 125.4 . . ?
N17 N16 H16B 125.4 . . ?
C64 N17 N16 107(2) . . ?
C64 N17 Fe2 113.6(19) . . ?
N16 N17 Fe2 139.2(17) . . ?
C69 N18 C65 125(2) . . ?
C69 N18 Fe2 117.1(19) . . ?
C65 N18 Fe2 117.7(19) . . ?
C70 N19 N20 104(2) . . ?
C70 N19 Fe2 117.3(19) . . ?
N20 N19 Fe2 137.4(18) . . ?
N19 N20 C72 108(2) . . ?
N19 N20 H20B 125.9 . . ?
C72 N20 H20B 125.9 . . ?
O3 C37 C42 120(3) . . ?
O3 C37 C38 123(3) . . ?
C42 C37 C38 117(3) . . ?
C39 C38 C37 119(3) . . ?
C39 C38 H38A 120.3 . . ?
C37 C38 H38A 120.3 . . ?
C40 C39 C38 125(3) . . ?
C40 C39 H39A 117.7 . . ?
C38 C39 H39A 117.7 . . ?
C39 C40 C41 115(3) . . ?
C39 C40 H40A 122.3 . . ?
C41 C40 H40A 122.3 . . ?
C42 C41 C40 121(3) . . ?
C42 C41 H41A 119.7 . . ?
C40 C41 H41A 119.7 . . ?
C41 C42 C37 123(3) . . ?
C41 C42 C43 116(3) . . ?
C37 C42 C43 121(3) . . ?
N11 C43 C44 99(2) . . ?
N11 C43 C42 126(2) . . ?
C44 C43 C42 134(3) . . ?
C45 C44 C43 112(2) . . ?
C45 C44 H44A 124.2 . . ?
C43 C44 H44A 124.2 . . ?
N12 C45 C44 108(2) . . ?
N12 C45 C46 110(2) . . ?
C44 C45 C46 142(3) . . ?
N13 C46 C45 117(2) . . ?
N13 C46 C47 117(2) . . ?
C45 C46 C47 126(2) . . ?
C48 C47 C46 119(3) . . ?
C48 C47 H47A 120.5 . . ?
C46 C47 H47A 120.5 . . ?
C49 C48 C47 119(3) . . ?
C49 C48 H48A 120.4 . . ?
C47 C48 H48A 120.4 . . ?
C48 C49 C50 123(3) . . ?
C48 C49 H49A 118.6 . . ?
C50 C49 H49A 118.6 . . ?
N13 C50 C51 115(2) . . ?
N13 C50 C49 116(2) . . ?
C51 C50 C49 129(3) . . ?
C52 C51 C50 139(3) . . ?
C52 C51 N14 106(3) . . ?
C50 C51 N14 114(3) . . ?
C51 C52 C53 110(3) . . ?
C51 C52 H52A 124.9 . . ?
C53 C52 H52A 124.9 . . ?
C52 C53 N15 105(2) . . ?
C52 C53 C54 135(3) . . ?
N15 C53 C54 120(2) . . ?
C55 C54 C59 116(3) . . ?
C55 C54 C53 115(3) . . ?
C59 C54 C53 128(3) . . ?
C54 C55 C56 123(3) . . ?
C54 C55 H55A 118.6 . . ?
C56 C55 H55A 118.6 . . ?
C57 C56 C55 115(3) . . ?
C57 C56 H56A 122.7 . . ?
C55 C56 H56A 122.7 . . ?
C56 C57 C58 125(3) . . ?
C56 C57 H57A 117.6 . . ?
C58 C57 H57A 117.6 . . ?
C59 C58 C57 119(3) . . ?
C59 C58 H58A 120.4 . . ?
C57 C58 H58A 120.4 . . ?
C58 C59 O4 129(3) . . ?
C58 C59 C54 121(3) . . ?
O4 C59 C54 109(3) . . ?
O3 C60 H60A 109.5 . . ?
O3 C60 H60B 109.5 . . ?
H60A C60 H60B 109.5 . . ?
O3 C60 H60C 109.5 . . ?
H60A C60 H60C 109.5 . . ?
H60B C60 H60C 109.5 . . ?
O4 C61 H61A 109.5 . . ?
O4 C61 H61B 109.5 . . ?
H61A C61 H61B 109.5 . . ?
O4 C61 H61C 109.5 . . ?
H61A C61 H61C 109.5 . . ?
H61B C61 H61C 109.5 . . ?
N16 C62 C63 110(3) . . ?
N16 C62 H62A 125.2 . . ?
C63 C62 H62A 125.2 . . ?
C62 C63 C64 105(3) . . ?
C62 C63 H63A 127.6 . . ?
C64 C63 H63A 127.6 . . ?
N17 C64 C65 119(3) . . ?
N17 C64 C63 108(3) . . ?
C65 C64 C63 132(3) . . ?
N18 C65 C66 117(3) . . ?
N18 C65 C64 109(3) . . ?
C66 C65 C64 133(3) . . ?
C67 C66 C65 120(3) . . ?
C67 C66 H66A 120.1 . . ?
C65 C66 H66A 120.1 . . ?
C66 C67 C68 121(3) . . ?
C66 C67 H67A 119.5 . . ?
C68 C67 H67A 119.5 . . ?
C69 C68 C67 118(3) . . ?
C69 C68 H68A 121.0 . . ?
C67 C68 H68A 121.0 . . ?
N18 C69 C68 119(3) . . ?
N18 C69 C70 115(3) . . ?
C68 C69 C70 126(3) . . ?
N19 C70 C71 115(3) . . ?
N19 C70 C69 111(3) . . ?
C71 C70 C69 135(3) . . ?
C72 C71 C70 101(3) . . ?
C72 C71 H71A 129.6 . . ?
C70 C71 H71A 129.6 . . ?
N20 C72 C71 112(3) . . ?
N20 C72 H72A 124.1 . . ?
C71 C72 H72A 124.1 . . ?
O4_1 Cl1_1 O3_1 110.1(9) . . ?
O4_1 Cl1_1 O1_1 110.0(9) . . ?
O3_1 Cl1_1 O1_1 109.7(9) . . ?
O4_1 Cl1_1 O2_1 109.5(8) . . ?
O3_1 Cl1_1 O2_1 109.4(9) . . ?
O1_1 Cl1_1 O2_1 108.1(8) . . ?
O4_2 Cl1_2 O3_2 110.6(11) . . ?
O4_2 Cl1_2 O2_2 108.9(10) . . ?
O3_2 Cl1_2 O2_2 109.3(10) . . ?
O4_2 Cl1_2 O1_2 109.5(11) . . ?
O3_2 Cl1_2 O1_2 108.7(11) . . ?
O2_2 Cl1_2 O1_2 109.9(11) . . ?
O4_3 Cl1_3 O2_3 109.9(11) . . ?
O4_3 Cl1_3 O3_3 109.4(11) . . ?
O2_3 Cl1_3 O3_3 109.4(11) . . ?
O4_3 Cl1_3 O1_3 109.6(11) . . ?
O2_3 Cl1_3 O1_3 109.4(11) . . ?
O3_3 Cl1_3 O1_3 109.1(11) . . ?
O1_4 Cl1_4 O2_4 110.2(10) . . ?
O1_4 Cl1_4 O4_4 109.8(10) . . ?
O2_4 Cl1_4 O4_4 109.1(10) . . ?
O1_4 Cl1_4 O3_4 109.6(10) . . ?
O2_4 Cl1_4 O3_4 109.2(10) . . ?
O4_4 Cl1_4 O3_4 109.0(10) . . ?
O4_5 Cl1_5 O1_5 109.7(11) . . ?
O4_5 Cl1_5 O2_5 109.4(11) . . ?
O1_5 Cl1_5 O2_5 109.5(11) . . ?
O4_5 Cl1_5 O3_5 109.2(11) . . ?
O1_5 Cl1_5 O3_5 109.6(11) . . ?
O2_5 Cl1_5 O3_5 109.4(11) . . ?
O3_6 Cl1_6 O4_6 109.3(10) . . ?
O3_6 Cl1_6 O1_6 109.3(10) . . ?
O4_6 Cl1_6 O1_6 109.1(10) . . ?
O3_6 Cl1_6 O2_6 109.6(10) . . ?
O4_6 Cl1_6 O2_6 110.3(10) . . ?
O1_6 Cl1_6 O2_6 109.2(9) . . ?
O3_7 Cl1_7 O4_7 109.2(11) . . ?
O3_7 Cl1_7 O1_7 109.7(11) . . ?
O4_7 Cl1_7 O1_7 109.5(11) . . ?
O3_7 Cl1_7 O2_7 109.7(11) . . ?
O4_7 Cl1_7 O2_7 109.4(11) . . ?
O1_7 Cl1_7 O2_7 109.3(11) . . ?

loop_
_geom_torsion_atom_site_label_1
_geom_torsion_atom_site_label_2
_geom_torsion_atom_site_label_3
_geom_torsion_atom_site_label_4
_geom_torsion
_geom_torsion_site_symmetry_1
_geom_torsion_site_symmetry_2
_geom_torsion_site_symmetry_3
_geom_torsion_site_symmetry_4
_geom_torsion_publ_flag
C7 N1 N2 C9 2(3) . . . . ?
C7 N1 N2 Fe1 -172.2(19) . . . . ?
C15 N4 N5 C17 0(2) . . . . ?
Fe1 N4 N5 C17 -180.0(17) . . . . ?
C26 N6 N7 C28 -6(3) . . . . ?
C26 N6 N7 Fe1 -172.6(18) . . . . ?
C34 N9 N10 C36 2(3) . . . . ?
Fe1 N9 N10 C36 -169.5(16) . . . . ?
C24 O1 C1 C6 178(3) . . . . ?
C24 O1 C1 C2 -4(4) . . . . ?
C6 C1 C2 C3 3(5) . . . . ?
O1 C1 C2 C3 -175(3) . . . . ?
C1 C2 C3 C4 -3(5) . . . . ?
C2 C3 C4 C5 1(6) . . . . ?
C3 C4 C5 C6 2(4) . . . . ?
O1 C1 C6 C5 178(2) . . . . ?
C2 C1 C6 C5 -1(6) . . . . ?
O1 C1 C6 C7 -1(5) . . . . ?
C2 C1 C6 C7 -179(3) . . . . ?
C4 C5 C6 C1 -2(5) . . . . ?
C4 C5 C6 C7 177(3) . . . . ?
N2 N1 C7 C8 -1(3) . . . . ?
N2 N1 C7 C6 179(2) . . . . ?
C1 C6 C7 C8 168(3) . . . . ?
C5 C6 C7 C8 -11(4) . . . . ?
C1 C6 C7 N1 -12(5) . . . . ?
C5 C6 C7 N1 170(2) . . . . ?
N1 C7 C8 C9 -1(3) . . . . ?
C6 C7 C8 C9 180(3) . . . . ?
N1 N2 C9 C8 -2(3) . . . . ?
Fe1 N2 C9 C8 173.3(15) . . . . ?
N1 N2 C9 C10 -179(2) . . . . ?
Fe1 N2 C9 C10 -3(3) . . . . ?
C7 C8 C9 N2 2(3) . . . . ?
C7 C8 C9 C10 177(3) . . . . ?
C14 N3 C10 C9 -179(2) . . . . ?
Fe1 N3 C10 C9 5(3) . . . . ?
C14 N3 C10 C11 2(3) . . . . ?
Fe1 N3 C10 C11 -174.8(17) . . . . ?
N2 C9 C10 N3 -1(4) . . . . ?
C8 C9 C10 N3 -176(2) . . . . ?
N2 C9 C10 C11 178(2) . . . . ?
C8 C9 C10 C11 3(5) . . . . ?
N3 C10 C11 C12 0(4) . . . . ?
C9 C10 C11 C12 -179(2) . . . . ?
C10 C11 C12 C13 -2(4) . . . . ?
C11 C12 C13 C14 2(4) . . . . ?
C10 N3 C14 C13 -2(4) . . . . ?
Fe1 N3 C14 C13 174.4(18) . . . . ?
C10 N3 C14 C15 179(2) . . . . ?
Fe1 N3 C14 C15 -4(3) . . . . ?
C12 C13 C14 N3 0(4) . . . . ?
C12 C13 C14 C15 179(2) . . . . ?
N5 N4 C15 C16 0(3) . . . . ?
Fe1 N4 C15 C16 180.0(15) . . . . ?
N5 N4 C15 C14 177(2) . . . . ?
Fe1 N4 C15 C14 -4(3) . . . . ?
N3 C14 C15 N4 5(3) . . . . ?
C13 C14 C15 N4 -174(2) . . . . ?
N3 C14 C15 C16 -179(3) . . . . ?
C13 C14 C15 C16 2(5) . . . . ?
N4 C15 C16 C17 0(3) . . . . ?
C14 C15 C16 C17 -176(3) . . . . ?
N4 N5 C17 C16 0(3) . . . . ?
N4 N5 C17 C18 -178.5(19) . . . . ?
C15 C16 C17 N5 0(3) . . . . ?
C15 C16 C17 C18 178(2) . . . . ?
N5 C17 C18 C19 -170(2) . . . . ?
C16 C17 C18 C19 11(4) . . . . ?
N5 C17 C18 C23 19(4) . . . . ?
C16 C17 C18 C23 -160(3) . . . . ?
C23 C18 C19 C20 -7(4) . . . . ?
C17 C18 C19 C20 -178(2) . . . . ?
C18 C19 C20 C21 7(4) . . . . ?
C19 C20 C21 C22 -3(4) . . . . ?
C20 C21 C22 C23 0(4) . . . . ?
C25 O2 C23 C18 171(3) . . . . ?
C25 O2 C23 C22 -9(4) . . . . ?
C19 C18 C23 O2 -176(2) . . . . ?
C17 C18 C23 O2 -6(4) . . . . ?
C19 C18 C23 C22 4(4) . . . . ?
C17 C18 C23 C22 174(2) . . . . ?
C21 C22 C23 O2 180(2) . . . . ?
C21 C22 C23 C18 0(4) . . . . ?
N7 N6 C26 C27 8(3) . . . . ?
N6 C26 C27 C28 -7(3) . . . . ?
N6 N7 C28 C27 1(3) . . . . ?
Fe1 N7 C28 C27 171.4(15) . . . . ?
N6 N7 C28 C29 -177(2) . . . . ?
Fe1 N7 C28 C29 -7(3) . . . . ?
C26 C27 C28 N7 3(3) . . . . ?
C26 C27 C28 C29 -178(3) . . . . ?
C33 N8 C29 C30 -8(4) . . . . ?
Fe1 N8 C29 C30 177.6(18) . . . . ?
C33 N8 C29 C28 176(2) . . . . ?
Fe1 N8 C29 C28 2(3) . . . . ?
C31 C30 C29 N8 9(4) . . . . ?
C31 C30 C29 C28 -175(2) . . . . ?
N7 C28 C29 N8 4(3) . . . . ?
C27 C28 C29 N8 -174(3) . . . . ?
N7 C28 C29 C30 -172(2) . . . . ?
C27 C28 C29 C30 10(4) . . . . ?
C29 C30 C31 C32 -7(4) . . . . ?
C30 C31 C32 C33 4(4) . . . . ?
C29 N8 C33 C32 5(4) . . . . ?
Fe1 N8 C33 C32 179.3(16) . . . . ?
C29 N8 C33 C34 -180(2) . . . . ?
Fe1 N8 C33 C34 -6(3) . . . . ?
C31 C32 C33 N8 -3(4) . . . . ?
C31 C32 C33 C34 -178(2) . . . . ?
N10 N9 C34 C35 -5(3) . . . . ?
Fe1 N9 C34 C35 168.8(15) . . . . ?
N10 N9 C34 C33 -175(2) . . . . ?
Fe1 N9 C34 C33 -1(3) . . . . ?
N8 C33 C34 N9 4(3) . . . . ?
C32 C33 C34 N9 179(2) . . . . ?
N8 C33 C34 C35 -163(2) . . . . ?
C32 C33 C34 C35 12(4) . . . . ?
N9 C34 C35 C36 6(3) . . . . ?
C33 C34 C35 C36 174(3) . . . . ?
C34 C35 C36 N10 -4(3) . . . . ?
N9 N10 C36 C35 2(3) . . . . ?
C43 N11 N12 C45 -3(3) . . . . ?
C43 N11 N12 Fe2 -179.7(17) . . . . ?
C51 N14 N15 C53 0(3) . . . . ?
Fe2 N14 N15 C53 -172.8(18) . . . . ?
C62 N16 N17 C64 2(3) . . . . ?
C62 N16 N17 Fe2 -175.8(18) . . . . ?
C70 N19 N20 C72 -1(2) . . . . ?
Fe2 N19 N20 C72 -169.3(16) . . . . ?
C60 O3 C37 C42 171(2) . . . . ?
C60 O3 C37 C38 -9(4) . . . . ?
O3 C37 C38 C39 -178(3) . . . . ?
C42 C37 C38 C39 2(4) . . . . ?
C37 C38 C39 C40 -1(5) . . . . ?
C38 C39 C40 C41 0(4) . . . . ?
C39 C40 C41 C42 1(4) . . . . ?
C40 C41 C42 C37 0(4) . . . . ?
C40 C41 C42 C43 178(2) . . . . ?
O3 C37 C42 C41 179(2) . . . . ?
C38 C37 C42 C41 -1(4) . . . . ?
O3 C37 C42 C43 1(4) . . . . ?
C38 C37 C42 C43 -179(2) . . . . ?
N12 N11 C43 C44 1(3) . . . . ?
N12 N11 C43 C42 -173(2) . . . . ?
C41 C42 C43 N11 -174(2) . . . . ?
C37 C42 C43 N11 4(4) . . . . ?
C41 C42 C43 C44 14(4) . . . . ?
C37 C42 C43 C44 -169(3) . . . . ?
N11 C43 C44 C45 1(3) . . . . ?
C42 C43 C44 C45 175(3) . . . . ?
N11 N12 C45 C44 3(2) . . . . ?
Fe2 N12 C45 C44 -179.3(14) . . . . ?
N11 N12 C45 C46 178.5(18) . . . . ?
Fe2 N12 C45 C46 -4(3) . . . . ?
C43 C44 C45 N12 -2(3) . . . . ?
C43 C44 C45 C46 -176(3) . . . . ?
C50 N13 C46 C45 179(2) . . . . ?
Fe2 N13 C46 C45 -1(3) . . . . ?
C50 N13 C46 C47 1(4) . . . . ?
Fe2 N13 C46 C47 -179.4(17) . . . . ?
N12 C45 C46 N13 3(3) . . . . ?
C44 C45 C46 N13 176(3) . . . . ?
N12 C45 C46 C47 -179(2) . . . . ?
C44 C45 C46 C47 -5(5) . . . . ?
N13 C46 C47 C48 -4(4) . . . . ?
C45 C46 C47 C48 178(3) . . . . ?
C46 C47 C48 C49 5(4) . . . . ?
C47 C48 C49 C50 -4(5) . . . . ?
C46 N13 C50 C51 179(2) . . . . ?
Fe2 N13 C50 C51 -1(3) . . . . ?
C46 N13 C50 C49 0(4) . . . . ?
Fe2 N13 C50 C49 -179.4(18) . . . . ?
C48 C49 C50 N13 1(4) . . . . ?
C48 C49 C50 C51 -177(3) . . . . ?
N13 C50 C51 C52 -169(3) . . . . ?
C49 C50 C51 C52 9(6) . . . . ?
N13 C50 C51 N14 1(3) . . . . ?
C49 C50 C51 N14 179(3) . . . . ?
N15 N14 C51 C52 -2(3) . . . . ?
Fe2 N14 C51 C52 173.0(16) . . . . ?
N15 N14 C51 C50 -175(2) . . . . ?
Fe2 N14 C51 C50 0(3) . . . . ?
C50 C51 C52 C53 173(3) . . . . ?
N14 C51 C52 C53 3(3) . . . . ?
C51 C52 C53 N15 -3(3) . . . . ?
C51 C52 C53 C54 179(3) . . . . ?
N14 N15 C53 C52 2(3) . . . . ?
N14 N15 C53 C54 -180(2) . . . . ?
C52 C53 C54 C55 -23(4) . . . . ?
N15 C53 C54 C55 160(2) . . . . ?
C52 C53 C54 C59 145(3) . . . . ?
N15 C53 C54 C59 -33(4) . . . . ?
C59 C54 C55 C56 7(4) . . . . ?
C53 C54 C55 C56 176(2) . . . . ?
C54 C55 C56 C57 -4(4) . . . . ?
C55 C56 C57 C58 5(5) . . . . ?
C56 C57 C58 C59 -8(5) . . . . ?
C57 C58 C59 O4 -178(3) . . . . ?
C57 C58 C59 C54 10(5) . . . . ?
C61 O4 C59 C58 3(4) . . . . ?
C61 O4 C59 C54 175(2) . . . . ?
C55 C54 C59 C58 -10(4) . . . . ?
C53 C54 C59 C58 -177(3) . . . . ?
C55 C54 C59 O4 177(2) . . . . ?
C53 C54 C59 O4 9(4) . . . . ?
N17 N16 C62 C63 -6(3) . . . . ?
N16 C62 C63 C64 7(3) . . . . ?
N16 N17 C64 C65 -177(2) . . . . ?
Fe2 N17 C64 C65 1(3) . . . . ?
N16 N17 C64 C63 2(3) . . . . ?
Fe2 N17 C64 C63 -179.4(14) . . . . ?
C62 C63 C64 N17 -5(3) . . . . ?
C62 C63 C64 C65 174(3) . . . . ?
C69 N18 C65 C66 3(4) . . . . ?
Fe2 N18 C65 C66 -169.9(17) . . . . ?
C69 N18 C65 C64 179(2) . . . . ?
Fe2 N18 C65 C64 6(3) . . . . ?
N17 C64 C65 N18 -5(3) . . . . ?
C63 C64 C65 N18 176(2) . . . . ?
N17 C64 C65 C66 170(3) . . . . ?
C63 C64 C65 C66 -9(5) . . . . ?
N18 C65 C66 C67 -1(4) . . . . ?
C64 C65 C66 C67 -176(3) . . . . ?
C65 C66 C67 C68 -2(4) . . . . ?
C66 C67 C68 C69 2(4) . . . . ?
C65 N18 C69 C68 -3(4) . . . . ?
Fe2 N18 C69 C68 170.1(16) . . . . ?
C65 N18 C69 C70 176(2) . . . . ?
Fe2 N18 C69 C70 -11(3) . . . . ?
C67 C68 C69 N18 0(3) . . . . ?
C67 C68 C69 C70 -178(2) . . . . ?
N20 N19 C70 C71 2(3) . . . . ?
Fe2 N19 C70 C71 173.2(17) . . . . ?
N20 N19 C70 C69 -178.1(19) . . . . ?
Fe2 N19 C70 C69 -7(3) . . . . ?
N18 C69 C70 N19 11(3) . . . . ?
C68 C69 C70 N19 -170(2) . . . . ?
N18 C69 C70 C71 -169(3) . . . . ?
C68 C69 C70 C71 10(5) . . . . ?
N19 C70 C71 C72 -2(3) . . . . ?
C69 C70 C71 C72 178(3) . . . . ?
N19 N20 C72 C71 0(3) . . . . ?
C70 C71 C72 N20 1(3) . . . . ?

loop_
_geom_hbond_atom_site_label_D
_geom_hbond_atom_site_label_H
_geom_hbond_atom_site_label_A
_geom_hbond_distance_DH
_geom_hbond_distance_HA
_geom_hbond_distance_DA
_geom_hbond_angle_DHA
_geom_hbond_site_symmetry_A
N1 H1A O1 0.86 2.16 2.65(3) 116.0 .
N1 H1A O2_2 0.86 2.58 3.19(4) 129.3 3_676
N1 H1A O3_2 0.86 2.37 3.16(4) 153.2 3_676
N1 H1A O2_3 0.86 1.96 2.68(4) 139.7 3_676
N5 H5B O2 0.86 1.95 2.51(3) 121.5 .
N6 H6A Cl1_4 0.86 2.80 3.65(2) 168.2 3_576
N6 H6A O2_4 0.86 2.60 3.35(3) 145.1 3_576
N6 H6A O4_4 0.86 1.99 2.79(3) 152.9 3_576
N6 H6A O2_5 0.86 1.89 2.70(7) 155.8 3_576
N10 H10A Cl1_1 0.86 2.74 3.55(2) 157.2 3_676
N10 H10A O1_1 0.86 2.01 2.86(3) 170.7 3_676
N10 H10A O2_1 0.86 2.44 3.02(3) 125.6 3_676
C16 H16A O3_6 0.93 2.49 3.28(3) 143.0 4_576
C16 H16A O3_7 0.93 2.54 3.41(6) 155.8 4_576
C30 H30A O4_7 0.93 2.42 3.21(5) 142.1 3_576
C22 H22A O3_4 0.93 2.55 3.35(3) 143.3 4_586
C25 H25B O4_5 0.96 1.89 2.58(9) 126.3 4_586
C32 H32A O4_1 0.93 2.47 3.32(3) 152.4 4_586
N11 H11B O3 0.86 2.00 2.58(3) 123.2 .
N15 H15A O4 0.86 2.17 2.62(3) 112.2 .
N15 H15A Cl1_4 0.86 2.93 3.66(2) 144.0 .
N15 H15A O1_4 0.86 2.25 3.08(3) 161.5 .
N15 H15A O4_4 0.86 2.60 3.12(3) 119.9 .
N15 H15A O1_5 0.86 2.15 2.94(6) 152.6 .
N16 H16B Cl1_6 0.86 2.83 3.61(2) 150.7 .
N16 H16B O1_6 0.86 1.94 2.79(3) 178.0 .
N16 H16B Cl1_7 0.86 2.96 3.74(4) 152.3 .
N16 H16B O1_7 0.86 2.22 3.06(6) 163.1 .
N20 H20B Cl1_2 0.86 2.71 3.47(3) 149.4 .
N20 H20B O1_2 0.86 2.02 2.86(4) 163.4 .
N20 H20B O2_2 0.86 2.41 2.94(3) 120.4 .
N20 H20B Cl1_3 0.86 2.62 3.42(3) 155.6 .
N20 H20B O1_3 0.86 1.95 2.79(5) 166.8 .
C38 H38A O2_2 0.93 2.53 3.34(4) 144.6 4_575
C47 H47A O4_1 0.93 2.48 3.16(3) 130.1 2_645
C60 H60B O4_3 0.96 2.46 2.98(4) 113.9 4_575
C61 H61B O3_5 0.96 2.65 3.23(8) 119.8 .
C66 H66A O3_6 0.93 2.61 3.45(4) 150.9 2

_refine_diff_density_max         0.275
_refine_diff_density_min         -0.235
_refine_diff_density_rms         0.065

_shelx_res_file                  
;

    samp2b.res created by SHELXL-2014/7


TITL samp2b
CELL 0.77490  15.7002  20.0353  24.6381  90.000  90.453  90.000
ZERR    4.00   0.0031   0.0040   0.0049   0.000   0.030   0.000
LATT 1
SYMM -X,0.5+Y,0.5-Z

SFAC C H N O Cl Fe
DISP    C   -0.00202   0.00197       13.60
DISP    H    0.00000   0.00000        0.67
DISP    N   -0.00306   0.00403       23.92
DISP    O   -0.00415   0.00737       40.17
DISP    Cl   0.14076   0.18956      859.19
DISP    Fe   0.20639   0.99298     4412.23
UNIT 288 240 80 80 16 8

TEMP 20
SIZE 0.5 0.4 0.3 !dark red block
L.S. 20
fmap 2
PLAN  20
BOND $H
CONF
LIST 6
acta
HTAB
HTAB N1 O1
EQIV $1 -x+1, -y+2, -z+1
HTAB_2 N1_0 O2_$1
HTAB_2 N1_0 O3_$1
HTAB_3 N1_0 O2_$1
HTAB N5 O2
EQIV $2 -x, -y+2, -z+1
HTAB_4 N6_0 Cl1_$2
HTAB_4 N6_0 O2_$2
HTAB_4 N6_0 O4_$2
HTAB_5 N6_0 O2_$2
HTAB_1 N10_0 Cl1_$1
HTAB_1 N10_0 O1_$1
HTAB_1 N10_0 O2_$1
EQIV $3 x, -y+3/2, z+1/2
HTAB_6 C16_0 O3_$3
HTAB_7 C16_0 O3_$3
HTAB_7 C30_0 O4_$2
EQIV $4 x, -y+5/2, z+1/2
HTAB_4 C22_0 O3_$4
HTAB_5 C25_0 O4_$4
HTAB_1 C32_0 O4_$4
HTAB N11 O3
HTAB N15 O4
HTAB N15 Cl1_4
HTAB N15 O1_4
HTAB N15 O4_4
HTAB N15 O1_5
HTAB N16 Cl1_6
HTAB N16 O1_6
HTAB N16 Cl1_7
HTAB N16 O1_7
HTAB N20 Cl1_2
HTAB N20 O1_2
HTAB N20 O2_2
HTAB N20 Cl1_3
HTAB N20 O1_3
EQIV $5 x, -y+3/2, z-1/2
HTAB_2 C38_0 O2_$5
EQIV $6 -x+1, y-1/2, -z+1/2
HTAB_1 C47_0 O4_$6
HTAB_3 C60_0 O4_$5
HTAB C61 O3_5
EQIV $7 -x, y+1/2, -z+1/2
HTAB_6 C66_0 O3_$7
RIGU
SADI_ClO4 0.01 Cl1 O1 Cl1 O2 Cl1 O3 Cl1 O4
SADI_ClO4 0.02 O1 O2 O1 O3 O1 O4 O2 O3 O2 O4 O3 O4
EADP Cl1_4 Cl1_5

WGHT    0.094500   85.763474
FVAR       0.03696   0.79200   0.72958   0.64477
FE1   6    0.269573    1.267005    0.645170    11.00000    0.07818    0.08579 =
         0.09902    0.00338   -0.00394   -0.00564
O1    4    0.368342    1.250300    0.420779    11.00000    0.13555    0.15350 =
         0.11748    0.01895    0.00719   -0.00513
O2    4    0.159757    1.416222    0.816661    11.00000    0.21009    0.09944 =
         0.14149    0.00234    0.01010    0.00611
N1    3    0.335180    1.212480    0.521535    11.00000    0.07372    0.10302 =
         0.10306    0.01621   -0.00932    0.00912
AFIX  43
H1A   2    0.355162    1.248722    0.507936    11.00000   -1.20000
AFIX   0
N2    3    0.303911    1.204516    0.571946    11.00000    0.08120    0.10021 =
         0.09638    0.00567   -0.00680   -0.00079
N3    3    0.235953    1.165860    0.666572    11.00000    0.07026    0.08373 =
         0.07544   -0.00711    0.00371    0.01092
N4    3    0.224427    1.268762    0.729028    11.00000    0.06136    0.09633 =
         0.09310   -0.00683   -0.00919   -0.01218
N5    3    0.209915    1.310914    0.771646    11.00000    0.07222    0.09347 =
         0.09735   -0.00520   -0.01386   -0.00206
AFIX  43
H5B   2    0.219466    1.353125    0.769932    11.00000   -1.20000
AFIX   0
N6    3    0.083532    1.286177    0.586066    11.00000    0.09007    0.07984 =
         0.13146   -0.01128   -0.01934   -0.00940
AFIX  43
H6A   2    0.066311    1.245499    0.587919    11.00000   -1.20000
AFIX   0
N7    3    0.155794    1.308599    0.606767    11.00000    0.08551    0.08354 =
         0.09548   -0.01159   -0.00930   -0.00674
N8    3    0.295304    1.368727    0.632195    11.00000    0.07410    0.08207 =
         0.09970   -0.00462   -0.01680   -0.00183
N9    3    0.395925    1.283084    0.678603    11.00000    0.07475    0.09800 =
         0.09024    0.00983   -0.00465    0.00049
N10   3    0.451295    1.249503    0.708398    11.00000    0.07571    0.10238 =
         0.11676    0.01747   -0.01653   -0.00628
AFIX  43
H10A  2    0.448142    1.207903    0.716747    11.00000   -1.20000
AFIX   0
C1    1    0.375178    1.183960    0.401942    11.00000    0.16163
C2    1    0.400227    1.174061    0.346491    11.00000    0.13144
AFIX  43
H2A   2    0.416231    1.206995    0.322004    11.00000   -1.20000
AFIX   0
C3    1    0.395976    1.106456    0.336592    11.00000    0.15408
AFIX  43
H3A   2    0.408059    1.095098    0.300873    11.00000   -1.20000
AFIX   0
C4    1    0.377362    1.051923    0.369021    11.00000    0.19323
AFIX  43
H4A   2    0.377808    1.008007    0.356802    11.00000   -1.20000
AFIX   0
C5    1    0.357697    1.070599    0.422579    11.00000    0.11230
AFIX  43
H5A   2    0.345850    1.037647    0.448010    11.00000   -1.20000
AFIX   0
C6    1    0.355551    1.139081    0.438695    11.00000    0.12884
C7    1    0.328931    1.150691    0.495639    11.00000    0.10399
C8    1    0.295377    1.106550    0.529879    11.00000    0.10126
AFIX  43
H8A   2    0.283713    1.061932    0.522531    11.00000   -1.20000
AFIX   0
C9    1    0.281201    1.139240    0.578111    11.00000    0.07539
C10   1    0.245017    1.119578    0.627473    11.00000    0.09530
C11   1    0.216344    1.054273    0.639711    11.00000    0.09582
AFIX  43
H11A  2    0.221259    1.020159    0.614330    11.00000   -1.20000
AFIX   0
C12   1    0.182531    1.042560    0.687700    11.00000    0.10857
AFIX  43
H12A  2    0.162200    0.999757    0.694341    11.00000   -1.20000
AFIX   0
C13   1    0.175205    1.088347    0.728114    11.00000    0.09954
AFIX  43
H13A  2    0.152677    1.078131    0.761908    11.00000   -1.20000
AFIX   0
C14   1    0.204171    1.151593    0.714690    11.00000    0.08942
C15   1    0.201454    1.208689    0.750023    11.00000    0.08462
C16   1    0.174418    1.216266    0.802642    11.00000    0.08236
AFIX  43
H16A  2    0.155575    1.182227    0.825229    11.00000   -1.20000
AFIX   0
C17   1    0.179888    1.281503    0.815919    11.00000    0.08813
C18   1    0.158734    1.318970    0.864812    11.00000    0.08314
C19   1    0.140924    1.284405    0.909718    11.00000    0.13384
AFIX  43
H19A  2    0.144003    1.238056    0.909079    11.00000   -1.20000
AFIX   0
C30   1    0.253410    1.475971    0.598710    11.00000    0.12828
AFIX  43
H30A  2    0.210364    1.503231    0.585038    11.00000   -1.20000
AFIX   0
C20   1    0.117587    1.317041    0.957950    11.00000    0.11845
AFIX  43
H20A  2    0.110627    1.293993    0.990378    11.00000   -1.20000
AFIX   0
C21   1    0.105784    1.384145    0.954495    11.00000    0.11697
AFIX  43
H21A  2    0.087900    1.405837    0.985770    11.00000   -1.20000
AFIX   0
C22   1    0.117444    1.421990    0.910376    11.00000    0.11774
AFIX  43
H22A  2    0.108215    1.467839    0.910015    11.00000   -1.20000
AFIX   0
C23   1    0.145294    1.385674    0.863973    11.00000    0.09910
C24   1    0.393504    1.300570    0.380937    11.00000    0.17266
AFIX  33
H24A  2    0.387302    1.344277    0.396377    11.00000   -1.50000
H24B  2    0.451852    1.293594    0.371050    11.00000   -1.50000
H24C  2    0.357870    1.296826    0.349240    11.00000   -1.50000
AFIX   0
C25   1    0.132136    1.484668    0.814529    11.00000    0.22464
AFIX  33
H25A  2    0.144664    1.502988    0.779485    11.00000   -1.50000
H25B  2    0.071883    1.486781    0.820639    11.00000   -1.50000
H25C  2    0.161435    1.509894    0.842042    11.00000   -1.50000
AFIX   0
C26   1    0.041256    1.335407    0.561982    11.00000    0.11517
AFIX  43
H26A  2   -0.014155    1.332632    0.548549    11.00000   -1.20000
AFIX   0
C27   1    0.091246    1.390186    0.560013    11.00000    0.10650
AFIX  43
H27A  2    0.080443    1.430350    0.542332    11.00000   -1.20000
AFIX   0
C28   1    0.162227    1.372689    0.590395    11.00000    0.08732
C29   1    0.241310    1.406811    0.606948    11.00000    0.09182
C31   1    0.334037    1.501008    0.612350    11.00000    0.12612
AFIX  43
H31A  2    0.349338    1.544844    0.604744    11.00000   -1.20000
AFIX   0
C32   1    0.388526    1.458367    0.637103    11.00000    0.11058
AFIX  43
H32A  2    0.440991    1.474675    0.648823    11.00000   -1.20000
AFIX   0
C33   1    0.370435    1.392148    0.645856    11.00000    0.09099
C34   1    0.423910    1.344318    0.673340    11.00000    0.09124
C35   1    0.498520    1.353052    0.705096    11.00000    0.09792
AFIX  43
H35A  2    0.528885    1.392196    0.711347    11.00000   -1.20000
AFIX   0
C36   1    0.514917    1.292768    0.723736    11.00000    0.10110
AFIX  43
H36A  2    0.562612    1.281185    0.744285    11.00000   -1.20000
AFIX   0
FE2   6    0.225007    0.685540    0.347352    11.00000    0.07662    0.08962 =
         0.09434    0.01277   -0.00808    0.00351
O3    4    0.328864    0.723319    0.148264    11.00000    0.15598    0.10853 =
         0.12526    0.02459   -0.00465   -0.02662
O4    4    0.176932    0.864978    0.502491    11.00000    0.21043    0.08957 =
         0.11415    0.00019   -0.02235   -0.03141
N11   3    0.290888    0.653657    0.232561    11.00000    0.07129    0.12029 =
         0.08475   -0.00571   -0.00974   -0.01539
AFIX  43
H11B  2    0.279541    0.691972    0.218529    11.00000   -1.20000
AFIX   0
N12   3    0.273972    0.640088    0.284848    11.00000    0.05171    0.09887 =
         0.09140   -0.00016   -0.00433   -0.00801
N13   3    0.250581    0.598961    0.377833    11.00000    0.07357
N14   3    0.187985    0.700029    0.423014    11.00000    0.08059    0.08716 =
         0.09579    0.00387    0.00293   -0.00367
N15   3    0.162297    0.749733    0.453238    11.00000    0.07126    0.09352 =
         0.09793   -0.00547   -0.00972   -0.00221
AFIX  43
H15A  2    0.151667    0.789318    0.441508    11.00000   -1.20000
AFIX   0
N16   3    0.053651    0.616296    0.322948    11.00000    0.09720    0.09839 =
         0.09111    0.01883   -0.00516   -0.02110
AFIX  43
H16B  2    0.060149    0.579394    0.340323    11.00000   -1.20000
AFIX   0
N17   3    0.109945    0.665799    0.321490    11.00000    0.07191    0.07898 =
         0.09302    0.00601    0.00703    0.00071
N18   3    0.198878    0.767845    0.310166    11.00000    0.08439
N19   3    0.328231    0.738240    0.363610    11.00000    0.07143    0.08984 =
         0.08921    0.00388    0.00469    0.00164
N20   3    0.396301    0.733741    0.396807    11.00000    0.08463    0.11174 =
         0.09910    0.00868   -0.00667    0.00594
AFIX  43
H20B  2    0.410718    0.699333    0.415617    11.00000   -1.20000
AFIX   0
C37   1    0.357230    0.668237    0.123180    11.00000    0.10087
C38   1    0.388219    0.668528    0.068604    11.00000    0.12928
AFIX  43
H38A  2    0.390808    0.708198    0.049087    11.00000   -1.20000
AFIX   0
C39   1    0.413530    0.610812    0.045893    11.00000    0.13808
AFIX  43
H39A  2    0.432653    0.612239    0.010283    11.00000   -1.20000
AFIX   0
C40   1    0.413141    0.551589    0.070874    11.00000    0.12886
AFIX  43
H40A  2    0.430888    0.512628    0.053842    11.00000   -1.20000
AFIX   0
C41   1    0.382957    0.552327    0.126678    11.00000    0.11830
AFIX  43
H41A  2    0.381550    0.512851    0.146508    11.00000   -1.20000
AFIX   0
C42   1    0.357581    0.608651    0.149305    11.00000    0.08730
C43   1    0.327301    0.603205    0.202506    11.00000    0.09383
C44   1    0.330455    0.553567    0.242256    11.00000    0.08404
AFIX  43
H44A  2    0.352545    0.511048    0.236783    11.00000   -1.20000
AFIX   0
C45   1    0.296681    0.575449    0.290744    11.00000    0.08562
C46   1    0.283916    0.555062    0.345227    11.00000    0.08673
C47   1    0.302120    0.490759    0.367548    11.00000    0.12215
AFIX  43
H47A  2    0.323010    0.456760    0.345670    11.00000   -1.20000
AFIX   0
C48   1    0.288261    0.479906    0.421939    11.00000    0.14133
AFIX  43
H48A  2    0.303904    0.439623    0.437904    11.00000   -1.20000
AFIX   0
C49   1    0.251972    0.528042    0.451632    11.00000    0.13294
AFIX  43
H49A  2    0.239517    0.519194    0.487763    11.00000   -1.20000
AFIX   0
C50   1    0.232425    0.589809    0.430981    11.00000    0.08791
C51   1    0.198788    0.643983    0.456621    11.00000    0.08346
C52   1    0.180483    0.663983    0.507285    11.00000    0.09665
AFIX  43
H52A  2    0.184704    0.637334    0.538095    11.00000   -1.20000
AFIX   0
C53   1    0.154615    0.729542    0.506957    11.00000    0.08885
C54   1    0.126661    0.776351    0.547701    11.00000    0.09404
C55   1    0.094990    0.747571    0.593892    11.00000    0.10985
AFIX  43
H55A  2    0.090218    0.701336    0.595272    11.00000   -1.20000
AFIX   0
C56   1    0.069208    0.785352    0.639649    11.00000    0.12068
AFIX  43
H56A  2    0.044294    0.766019    0.669947    11.00000   -1.20000
AFIX   0
C57   1    0.083568    0.850840    0.635731    11.00000    0.14505
AFIX  43
H57A  2    0.071492    0.877114    0.665821    11.00000   -1.20000
AFIX   0
C58   1    0.114234    0.881653    0.591444    11.00000    0.13368
AFIX  43
H58A  2    0.116345    0.927999    0.589837    11.00000   -1.20000
AFIX   0
C59   1    0.141620    0.844900    0.549799    11.00000    0.10476
C60   1    0.341341    0.785908    0.123007    11.00000    0.14606
AFIX  33
H60A  2    0.318031    0.820525    0.145365    11.00000   -1.50000
H60B  2    0.401193    0.793506    0.118259    11.00000   -1.50000
H60C  2    0.313269    0.786181    0.088251    11.00000   -1.50000
AFIX   0
C61   1    0.188977    0.933772    0.498348    11.00000    0.15458
AFIX  33
H61A  2    0.214081    0.944048    0.463942    11.00000   -1.50000
H61B  2    0.135044    0.956024    0.501190    11.00000   -1.50000
H61C  2    0.226095    0.948584    0.527060    11.00000   -1.50000
AFIX   0
C62   1   -0.013665    0.632650    0.293587    11.00000    0.12472
AFIX  43
H62A  2   -0.059349    0.604577    0.285858    11.00000   -1.20000
AFIX   0
C63   1   -0.006396    0.695014    0.276791    11.00000    0.09909
AFIX  43
H63A  2   -0.047024    0.720477    0.258536    11.00000   -1.20000
AFIX   0
C64   1    0.075685    0.714315    0.292464    11.00000    0.08416
C65   1    0.123254    0.771644    0.282451    11.00000    0.09587
C66   1    0.111170    0.825838    0.249259    11.00000    0.11287
AFIX  43
H66A  2    0.060892    0.830191    0.229362    11.00000   -1.20000
AFIX   0
C67   1    0.173302    0.873492    0.245498    11.00000    0.11244
AFIX  43
H67A  2    0.165439    0.909595    0.222267    11.00000   -1.20000
AFIX   0
C68   1    0.248729    0.868637    0.276214    11.00000    0.11028
AFIX  43
H68A  2    0.290356    0.901572    0.274447    11.00000   -1.20000
AFIX   0
C69   1    0.259131    0.813626    0.309013    11.00000    0.08462
C70   1    0.331086    0.800564    0.344447    11.00000    0.09182
C71   1    0.399531    0.836944    0.361777    11.00000    0.09974
AFIX  43
H71A  2    0.415409    0.880288    0.352905    11.00000   -1.20000
AFIX   0
C72   1    0.438098    0.792508    0.395526    11.00000    0.09678
AFIX  43
H72A  2    0.487404    0.801511    0.415372    11.00000   -1.20000
AFIX   0

RESI 1 CLO4
CL1   5    0.499590    0.911598    0.240563    11.00000    0.11762    0.13221 =
         0.13890    0.02760   -0.00487   -0.01606
O1    4    0.569166    0.890951    0.275381    11.00000    0.15041
O2    4    0.448433    0.853522    0.228302    11.00000    0.15066
O3    4    0.448335    0.960259    0.268114    11.00000    0.17599
O4    4    0.532126    0.939171    0.191072    11.00000    0.15232
PART   1

RESI 2 CLO4
CL1   5    0.511717    0.643146    0.492505    41.00000    0.21643    0.27240 =
         0.16575    0.05882   -0.10076   -0.12130
O1    4    0.471836    0.617246    0.443881    41.00000    0.14581
O2    4    0.488926    0.712324    0.499617    41.00000    0.12468
O3    4    0.602693    0.637744    0.487131    41.00000    0.14025
O4    4    0.482978    0.605803    0.538752    41.00000    0.11327
PART   2

RESI 3 CLO4
CL1   5    0.496457    0.633906    0.489934   -41.00000    0.07522    0.02836 =
         0.05370    0.00359    0.01632    0.03439
O1    4    0.450305    0.613080    0.441960   -41.00000    0.07631
O2    4    0.560476    0.681959    0.475106   -41.00000    0.24855
O3    4    0.536974    0.576583    0.514309   -41.00000    0.18171
O4    4    0.438283    0.663180    0.528044   -41.00000    0.32165
PART   1

RESI 4 CLO4
CL1   5    0.018765    0.875450    0.395212    21.00000    0.12488    0.12255 =
         0.10829   -0.00204   -0.00044   -0.00557
O1    4    0.109613    0.873935    0.387436    21.00000    0.13366
O2    4   -0.024588    0.851477    0.347162    21.00000    0.14050
O3    4   -0.008044    0.943038    0.406122    21.00000    0.13893
O4    4   -0.003693    0.833722    0.440668    21.00000    0.12581
PART   2

RESI 5 CLO4
CL1   5    0.018094    0.888563    0.384479   -21.00000    0.12488    0.12255 =
         0.10829   -0.00204   -0.00044   -0.00557
O1    4    0.101246    0.858177    0.382304   -21.00000    0.04938
O2    4   -0.046438    0.837865    0.378261   -21.00000    0.18614
O3    4    0.007743    0.921569    0.436031   -21.00000    0.13212
O4    4    0.009386    0.936884    0.341461   -21.00000    0.19293
PART   1
EADP Cl1_6 Cl1_7
RESI 6 CLO4
CL1   5    0.001691    0.450718    0.369553    31.00000    0.13554    0.09773 =
         0.13867   -0.01964   -0.00345   -0.01235
O1    4    0.073468    0.494698    0.377192    31.00000    0.12465
O2    4   -0.059724    0.482289    0.333985    31.00000    0.14217
O3    4    0.030370    0.389227    0.345600    31.00000    0.13313
O4    4   -0.035967    0.436861    0.421482    31.00000    0.15173
PART   2

RESI 7 CLO4
CL1   5    0.005036    0.443431    0.371017   -31.00000    0.13554    0.09773 =
         0.13867   -0.01964   -0.00345   -0.01235
O1    4    0.046714    0.496874    0.400045   -31.00000    0.12134
O2    4    0.006841    0.457374    0.313617   -31.00000    0.15306
O3    4    0.048217    0.381360    0.381909   -31.00000    0.14490
O4    4   -0.082174    0.438244    0.388421   -31.00000    0.11658
PART   0

HKLF 4

REM  samp2b
REM R1 =  0.0809 for    1770 Fo > 4sig(Fo)  and  0.1344 for all    2811 data
REM    679 parameters refined using   1380 restraints

END

WGHT      0.0933     84.7176

REM Instructions for potential hydrogen bonds
HTAB N1 O1
HTAB_2 N1_0 O2_$1
HTAB_2 N1_0 O3_$1
HTAB_3 N1_0 O2_$1
HTAB N5 O2
HTAB_4 N6_0 Cl1_$2
HTAB_4 N6_0 O2_$2
HTAB_4 N6_0 O4_$2
HTAB_5 N6_0 O2_$2
HTAB_1 N10_0 Cl1_$1
HTAB_1 N10_0 O1_$1
HTAB_1 N10_0 O2_$1
HTAB_6 C16_0 O3_$3
HTAB_7 C16_0 O3_$3
HTAB_7 C30_0 O4_$2
HTAB_4 C22_0 O3_$4
HTAB_5 C25_0 O4_$4
HTAB_1 C32_0 O4_$4
HTAB N11 O3
HTAB N15 O4
HTAB N15 Cl1_4
HTAB N15 O1_4
HTAB N15 O4_4
HTAB N15 O1_5
HTAB N16 Cl1_6
HTAB N16 O1_6
HTAB N16 Cl1_7
HTAB N16 O1_7
HTAB N20 Cl1_2
HTAB N20 O1_2
HTAB N20 O2_2
HTAB N20 Cl1_3
HTAB N20 O1_3
HTAB_2 C38_0 O2_$5
HTAB_1 C47_0 O4_$6
HTAB_3 C60_0 O4_$5
HTAB C61 O3_5
HTAB_6 C66_0 O3_$7

REM Highest difference peak  0.275,  deepest hole -0.235,  1-sigma level  0.065
Q1    1   0.3106  1.2611  0.5739  11.00000  0.05    0.27
Q2    1   0.1591  1.1315  0.7959  11.00000  0.05    0.25
Q3    1   0.4360  1.2614  0.3611  11.00000  0.05    0.25
Q4    1   0.3203  0.8365  0.1428  11.00000  0.05    0.24
Q5    1   0.5567  0.9245  0.3203  11.00000  0.05    0.24
Q6    1   0.3574  0.9899  0.4047  11.00000  0.05    0.23
Q7    1   0.3575  0.7201  0.0975  11.00000  0.05    0.23
Q8    1   0.3575  1.1956  0.4775  11.00000  0.05    0.22
Q9    1   0.0141  0.6993  0.2188  11.00000  0.05    0.22
Q10   1   0.3436  1.2897  0.5005  11.00000  0.05    0.22
Q11   1   0.5986  0.8711  0.2284  11.00000  0.05    0.21
Q12   1   0.2436  1.2365  0.7250  11.00000  0.05    0.21
Q13   1   0.1212  0.4308  0.3407  11.00000  0.05    0.21
Q14   1   0.2103  1.3816  0.7618  11.00000  0.05    0.21
Q15   1   0.2274  0.7768  0.3524  11.00000  0.05    0.21
Q16   1   0.0564  1.2401  0.6230  11.00000  0.05    0.20
Q17   1   0.2513  0.8677  0.3446  11.00000  0.05    0.20
Q18   1   0.1675  0.8200  0.3919  11.00000  0.05    0.20
Q19   1   0.1231  1.2776  0.9755  11.00000  0.05    0.20
Q20   1   0.4425  0.7622  0.3576  11.00000  0.05    0.19
;
_shelx_res_checksum              77775

# start Validation Reply Form

_vrf_REFNR01_Stage3_Transient    
;
PROBLEM: Ratio of reflections to parameters is < 6 for a
RESPONSE: This is the intermediate in a conversion from low spin to high spin. 
This conversion requires the loss of a solvent molecule (acetone in this case)
and creates a horrible sample from a nearly perfect crystal.The diffraction of
the intermediate was not useable past 1.26A. This has resulted in very few
data per parameter.
;

_vrf_THETM01_Stage3_Transient    
;
PROBLEM: The value of sine(theta_max)/wavelength is less than 0.550
RESPONSE: As stated above, the data were poor to non-existent beyond 1.26\%A
;

_vrf_PLAT023_Stage3_Transient    
;
PROBLEM: Resolution (too) Low [sin(theta)/Lambda < 0.6]..      17.91 Degree
RESPONSE:  R(int)went higher than 30% and I/\s went lower than 2 at d=1.26\%A, 
so the data were cut at that point. 
;

_vrf_PLAT029_Stage3_Transient    
;
PROBLEM: _diffrn_measured_fraction_theta_full Low .......      0.694 Note  
RESPONSE: Due to the diffraction images containing diffraction from three 
crystallographic domains, there was a great deal of overlap. Any overlapped
reflections were omitted. This has led to low completeness. 
;

_vrf_PLAT088_Stage3_Transient    
;
PROBLEM: Poor Data / Parameter Ratio ....................       4.14 Note  
RESPONSE: As explained above.
;

_vrf_PLAT201_Stage3_Transient    
;
PROBLEM: Isotropic non-H Atoms in Main Residue(s) .......         74 Report
RESPONSE: To account for the low data/parameter ratio, light atoms were 
refined isotropically. 
;

_vrf_ABSMU01_Stage3_Transient    
;
PROBLEM: Calculation of _exptl_absorpt_correction_mu
                not performed for this radiation type.
RESPONSE: Absorption corrections were done with SADABS that takes
 the x-ray wavelengths from the raw data. PLATON does
 not calculate these corrections for synchrotron radiation data.
;

_vrf_PLAT984_Stage3_Transient    
;
PROBLEM: The element-f Deviates from the B&C-Value
RESPONSE: DISP values for each element type present were
 calculated for the 0.7749 angstrom x-rays using XDISP
 implemented in winGX, and using the Brennan model.
;
####################################################################### 
# 
# This file contains crystal structure data downloaded from the 
# Cambridge Structural Database (CSD) hosted by the Cambridge 
# Crystallographic Data Centre (CCDC).
# 
# Full information about CCDC data access policies and citation 
# guidelines are available at http://www.ccdc.cam.ac.uk/access/V1 
# 
# Audit and citation data items may have been added by the CCDC. 
# Please retain this information to preserve the provenance of 
# this file and to allow appropriate attribution of the data. 
# 
#######################################################################

data_Stage3_Final
_database_code_depnum_ccdc_archive 'CCDC 1053057'
_audit_update_record             
;
2015-12-22 deposited with the CCDC.
2016-01-05 downloaded from the CCDC.
;

_audit_creation_method           SHELXL-2014/7
_shelx_SHELXL_version_number     2014/7
_chemical_name_systematic        ?
_chemical_name_common            ?
_chemical_melting_point          ?
_chemical_formula_moiety         'C36 H30 N10 Fe, C3 H6 O, (Cl O4)2'
_chemical_formula_sum            'C39 H36 Cl2 Fe N10 O11'
_chemical_formula_weight         947.53

loop_
_atom_type_symbol
_atom_type_description
_atom_type_scat_dispersion_real
_atom_type_scat_dispersion_imag
_atom_type_scat_source
C C -0.0020 0.0020
'WCROMER Program in WinGX L.Kissel & R.H.Pratt Acta Cryst A46 170 1990'
H H 0.0000 0.0000
'WCROMER Program in WinGX L.Kissel & R.H.Pratt Acta Cryst A46 170 1990'
N N -0.0031 0.0040
'WCROMER Program in WinGX L.Kissel & R.H.Pratt Acta Cryst A46 170 1990'
O O -0.0041 0.0074
'WCROMER Program in WinGX L.Kissel & R.H.Pratt Acta Cryst A46 170 1990'
Cl Cl 0.1408 0.1896
'WCROMER Program in WinGX L.Kissel & R.H.Pratt Acta Cryst A46 170 1990'
Fe Fe 0.2064 0.9930
'WCROMER Program in WinGX L.Kissel & R.H.Pratt Acta Cryst A46 170 1990'

_space_group_crystal_system      triclinic
_space_group_IT_number           2
_space_group_name_H-M_alt        'P -1'
_space_group_name_Hall           '-P 1'

_shelx_space_group_comment       
;
The symmetry employed for this shelxl refinement is uniquely defined
by the following loop, which should always be used as a source of
symmetry information in preference to the above space-group names.
They are only intended as comments.
;

loop_
_space_group_symop_operation_xyz
'x, y, z'
'-x, -y, -z'

_cell_length_a                   13.0297(8)
_cell_length_b                   13.2995(9)
_cell_length_c                   14.0177(9)
_cell_angle_alpha                71.801(5)
_cell_angle_beta                 69.822(4)
_cell_angle_gamma                70.752(4)
_cell_volume                     2097.8(3)
_cell_formula_units_Z            2
_cell_measurement_temperature    250(2)
_cell_measurement_reflns_used    4773
_cell_measurement_theta_min      2.26
_cell_measurement_theta_max      25.38

_exptl_crystal_description       block
_exptl_crystal_colour            orange
_exptl_crystal_density_meas      ?
_exptl_crystal_density_method    ?
_exptl_crystal_density_diffrn    1.500
_exptl_crystal_F_000             976
_exptl_transmission_factor_min   ?
_exptl_transmission_factor_max   ?
_exptl_crystal_size_max          0.500
_exptl_crystal_size_mid          0.400
_exptl_crystal_size_min          0.300
_exptl_absorpt_coefficient_mu    0.702
_shelx_estimated_absorpt_T_min   0.720
_shelx_estimated_absorpt_T_max   0.817
_exptl_absorpt_correction_type   multi-scan
_exptl_absorpt_correction_T_min  0.542430
_exptl_absorpt_correction_T_max  0.745232
_exptl_absorpt_process_details   'TWINABS 2012/1  (Sheldrick, 2012)'

_diffrn_ambient_temperature      250(2)
_diffrn_radiation_wavelength     0.7749
_diffrn_radiation_type           synchrotron
_diffrn_radiation_source         'Advanced Light Source Beamline 11.3.1'
_diffrn_radiation_monochromator  silicon(111)
_diffrn_measurement_device_type  'Bruker Apex2'
_diffrn_measurement_method       \w
_diffrn_detector_area_resol_mean 8.3
_diffrn_reflns_number            2709
_diffrn_reflns_av_unetI/netI     0.0451
_diffrn_reflns_av_R_equivalents  ?
_diffrn_reflns_limit_h_min       -10
_diffrn_reflns_limit_h_max       11
_diffrn_reflns_limit_k_min       -11
_diffrn_reflns_limit_k_max       11
_diffrn_reflns_limit_l_min       0
_diffrn_reflns_limit_l_max       12
_diffrn_reflns_theta_min         2.210
_diffrn_reflns_theta_max         20.425
_diffrn_reflns_theta_full        20.425
_diffrn_measured_fraction_theta_max 0.927
_diffrn_measured_fraction_theta_full 0.927
_diffrn_reflns_Laue_measured_fraction_max 0.927
_diffrn_reflns_Laue_measured_fraction_full 0.927
_diffrn_reflns_point_group_measured_fraction_max 0.927
_diffrn_reflns_point_group_measured_fraction_full 0.927
_reflns_number_total             2709
_reflns_number_gt                2265
_reflns_threshold_expression     'I > 2\s(I)'
_reflns_Friedel_coverage         0.000
_reflns_Friedel_fraction_max     .
_reflns_Friedel_fraction_full    .

_reflns_special_details          
;
 _reflns_Friedel_fraction is defined as the number of unique
 Friedel pairs measured divided by the number that would be
 possible theoretically, ignoring centric projections and
 systematic absences.


The images contain diffraction patterens from two samples: the low spin/high
spin mixed Transient and the high spin final product (which is twinned)
which is shown in this file.  The two neccesary unit cells and three 
orientation matrices were determined using CELL_NOW and RLATT, and manually
 combined into an orientation matrix file (*.p4p).To seperate the reflections,
 the SAINT integration engine was used in command line mode, and set up with a
 sample mask. An example is shown below:
SMAP=1, 1, 2
This indicates that the first two orientation matrices belong to sample 1, and 
the third belongs to sample 2.  For all commands relating to cell or symmetry 
later on, comma-delimited lists were used to specify distinct parameters.
Listed below are most of the pertinent SAINT commands in an example from the 
SAINT manual:

FILTPOINTGP=-1, 2/m  //indicating sample 1 is triclinic and 2 is monoclinic
CRYST_SYS=1,3
PAR_MASK=TPS2, TP	//restaining the  twinned cells to be similar
GPAR_MASK=TPS2, TP    //and also restraining Detector pitch and xtal trans

 explained in the SAINT manual as
"Two-sample integration, where first sample is a two-component
twin and second component is a single crystal.  In the first sample,
constrain cell constants of the second component to those of the
first.  For both samples, constrain crystal translations and
 detector pitch"


In this case, the SAINT commands used were as follows: 
SMAP=1, 1, 2
CRYST_SYS=1, 3
PAR_MASK=TPS2, TP
GPAR_MASK=TPS2, TP 

This integration yielded three reflection files; one HKLF4 and one HKLF5
;

_computing_data_collection       'Apex2 v2012.10-0 (Bruker, 2012)'
_computing_cell_refinement       'SAINT V8.27B(Bruker, 2012)'
_computing_data_reduction        SAINT
_computing_structure_solution    SHELXS
_computing_structure_refinement  'SHELXL-2014/7 (Sheldrick, 2014)'
_computing_molecular_graphics    
;
     	SHELXTL 5.1, XP (Sheldrick, 1994)
	ShelXle Rev 699 (Hubschle, 2011)
;
_computing_publication_material  SHELXL-2014/7
_refine_special_details          
;
 Refined as a 2-component twin.

All hydrogens were assigned geometrically and refined as riding, with 
U(H) = 1.2*U(C) for secondary and aromatic carbons, and 
U(H) = 1.5*U(C) for terminal carbons. The hydrogens on N1, N5 N6 and N10 
were found in the difference map first, then affixed geometrically, with 
U(H) = 1.2*U(N)


This stucture contains two disordered perchlorate anions.The disordered 
perchlorates were modeled as split sites, using the 
following restraints:

SADI_ClO4 0.01 Cl1 O1 Cl1 O2 Cl1 O3 Cl1 O4
SADI_ClO4 0.02 O1 O2 O1 O3 O1 O4 O2 O3 O2 O4 O3 O4

A RIGU was employed.

;
_refine_ls_structure_factor_coef Fsqd
_refine_ls_matrix_type           full
_refine_ls_weighting_scheme      calc
_refine_ls_weighting_details     
'w=1/[\s^2^(Fo^2^)+(0.1912P)^2^+14.0134P] where P=(Fo^2^+2Fc^2^)/3'
_atom_sites_solution_primary     direct
_atom_sites_solution_secondary   difmap
_atom_sites_solution_hydrogens   geom
_refine_ls_hydrogen_treatment    constr
_refine_ls_extinction_method     none
_refine_ls_extinction_coef       .
_refine_ls_number_reflns         2709
_refine_ls_number_parameters     563
_refine_ls_number_restraints     897
_refine_ls_R_factor_all          0.1228
_refine_ls_R_factor_gt           0.1052
_refine_ls_wR_factor_ref         0.3116
_refine_ls_wR_factor_gt          0.2974
_refine_ls_goodness_of_fit_ref   1.174
_refine_ls_restrained_S_all      1.019
_refine_ls_shift/su_max          0.000
_refine_ls_shift/su_mean         0.000

loop_
_atom_site_label
_atom_site_type_symbol
_atom_site_fract_x
_atom_site_fract_y
_atom_site_fract_z
_atom_site_U_iso_or_equiv
_atom_site_adp_type
_atom_site_occupancy
_atom_site_site_symmetry_order
_atom_site_calc_flag
_atom_site_refinement_flags_posn
_atom_site_refinement_flags_adp
_atom_site_refinement_flags_occupancy
_atom_site_disorder_assembly
_atom_site_disorder_group
Fe1 Fe 0.4980(2) 0.7520(2) 0.2493(2) 0.0535(11) Uani 1 1 d . U . . .
O1 O 0.1312(13) 0.9146(13) 0.7015(13) 0.093(5) Uani 1 1 d . U . . .
O2 O 0.8348(11) 0.6385(14) -0.1026(11) 0.084(5) Uani 1 1 d . U . . .
N1 N 0.2513(13) 0.8127(13) 0.4293(13) 0.064(4) Uani 1 1 d . U . . .
H1D H 0.2087 0.7948 0.4045 0.077 Uiso 1 1 calc R U . . .
N2 N 0.3584(12) 0.8035(12) 0.3817(12) 0.054(4) Uani 1 1 d . U . . .
N3 N 0.5700(14) 0.8066(12) 0.3288(13) 0.058(4) Uani 1 1 d . U . . .
N4 N 0.6744(12) 0.7373(11) 0.1580(11) 0.045(3) Uani 1 1 d . U . . .
N5 N 0.7497(12) 0.6991(12) 0.0756(12) 0.057(4) Uani 1 1 d . U . . .
H5B H 0.7305 0.6768 0.0336 0.068 Uiso 1 1 calc R U . . .
N6 N 0.3914(14) 0.9910(14) 0.1156(13) 0.070(4) Uani 1 1 d . U . . .
H6B H 0.4092 1.0319 0.1421 0.084 Uiso 1 1 calc R U . . .
N7 N 0.4201(12) 0.8822(13) 0.1409(12) 0.053(4) Uani 1 1 d . U . . .
N8 N 0.4426(12) 0.6713(14) 0.1720(13) 0.057(4) Uani 1 1 d . U . . .
N9 N 0.5427(12) 0.5794(12) 0.3191(12) 0.054(3) Uani 1 1 d . U . . .
N10 N 0.5969(12) 0.5137(13) 0.3863(12) 0.058(4) Uani 1 1 d . U . . .
H10A H 0.6216 0.5360 0.4244 0.070 Uiso 1 1 calc R U . . .
C1 C 0.103(3) 0.936(3) 0.809(2) 0.130(10) Uani 1 1 d . U . . .
H1A H 0.1611 0.8889 0.8428 0.195 Uiso 1 1 calc R U . . .
H1B H 0.0307 0.9216 0.8500 0.195 Uiso 1 1 calc R U . . .
H1C H 0.1002 1.0120 0.8018 0.195 Uiso 1 1 calc R U . . .
C2 C -0.061(2) 0.918(2) 0.725(2) 0.101(8) Uani 1 1 d . U . . .
H2A H -0.0885 0.9421 0.7878 0.121 Uiso 1 1 calc R U . . .
C3 C 0.050(2) 0.9001(19) 0.6728(18) 0.079(6) Uani 1 1 d . U . . .
C4 C -0.131(2) 0.900(2) 0.683(2) 0.091(7) Uani 1 1 d . U . . .
H4A H -0.2087 0.9134 0.7169 0.109 Uiso 1 1 calc R U . . .
C5 C -0.0953(19) 0.865(2) 0.595(2) 0.094(7) Uani 1 1 d . U . . .
H5A H -0.1464 0.8510 0.5695 0.113 Uiso 1 1 calc R U . . .
C6 C 0.0178(17) 0.8484(17) 0.5404(18) 0.073(6) Uani 1 1 d . U . . .
H6A H 0.0434 0.8233 0.4785 0.087 Uiso 1 1 calc R U . . .
C7 C 0.0931(17) 0.8687(17) 0.5766(17) 0.069(5) Uani 1 1 d . U . . .
C8 C 0.2101(17) 0.8484(16) 0.5128(17) 0.058(5) Uani 1 1 d . U . . .
C9 C 0.3023(16) 0.8734(16) 0.5243(16) 0.063(5) Uani 1 1 d . U . . .
H9A H 0.3012 0.9062 0.5752 0.075 Uiso 1 1 calc R U . . .
C10 C 0.3942(16) 0.8394(14) 0.4450(15) 0.052(4) Uani 1 1 d . U . . .
C11 C 0.5070(17) 0.8418(16) 0.4135(17) 0.062(5) Uani 1 1 d . U . . .
C12 C 0.5578(17) 0.8701(15) 0.4748(17) 0.062(5) Uani 1 1 d . U . . .
H12A H 0.5171 0.8861 0.5404 0.075 Uiso 1 1 calc R U . . .
C13 C 0.6666(18) 0.8721(17) 0.4327(18) 0.075(6) Uani 1 1 d . U . . .
H13A H 0.6997 0.8971 0.4679 0.089 Uiso 1 1 calc R U . . .
C14 C 0.7297(18) 0.8419(15) 0.3468(17) 0.063(5) Uani 1 1 d . U . . .
H14A H 0.8064 0.8426 0.3226 0.075 Uiso 1 1 calc R U . . .
C15 C 0.6807(16) 0.8083(16) 0.2910(16) 0.056(5) Uani 1 1 d . U . . .
C16 C 0.7399(16) 0.7687(15) 0.1955(16) 0.052(5) Uani 1 1 d . U . . .
C17 C 0.8499(16) 0.7454(16) 0.1445(16) 0.063(6) Uani 1 1 d . U . . .
H17A H 0.9099 0.7573 0.1587 0.076 Uiso 1 1 calc R U . . .
C18 C 0.8551(15) 0.6983(15) 0.0637(15) 0.052(5) Uani 1 1 d . U . . .
C19 C 0.9554(17) 0.6587(18) -0.0214(17) 0.066(6) Uani 1 1 d . U . . .
C20 C 1.0609(16) 0.6548(17) -0.0185(17) 0.067(6) Uani 1 1 d . U . . .
H20A H 1.0679 0.6767 0.0361 0.081 Uiso 1 1 calc R U . . .
C21 C 1.1559(18) 0.620(2) -0.0926(19) 0.085(7) Uani 1 1 d . U . . .
H21A H 1.2275 0.6185 -0.0899 0.102 Uiso 1 1 calc R U . . .
C22 C 1.144(2) 0.587(2) -0.174(2) 0.097(8) Uani 1 1 d . U . . .
H22A H 1.2065 0.5594 -0.2253 0.117 Uiso 1 1 calc R U . . .
C23 C 1.0407(19) 0.5951(19) -0.1740(18) 0.085(6) Uani 1 1 d . U . . .
H23A H 1.0305 0.5791 -0.2305 0.102 Uiso 1 1 calc R U . . .
C24 C 0.9452(17) 0.6266(17) -0.0947(17) 0.065(5) Uani 1 1 d . U . . .
C25 C 0.821(2) 0.617(2) -0.1912(18) 0.100(9) Uani 1 1 d . U . . .
H25A H 0.7447 0.6102 -0.1757 0.150 Uiso 1 1 calc R U . . .
H25B H 0.8746 0.5503 -0.2070 0.150 Uiso 1 1 calc R U . . .
H25C H 0.8335 0.6776 -0.2509 0.150 Uiso 1 1 calc R U . . .
C26 C 0.3324(17) 1.030(2) 0.0452(17) 0.070(5) Uani 1 1 d . U . . .
H26A H 0.3070 1.1041 0.0140 0.084 Uiso 1 1 calc R U . . .
C27 C 0.3159(16) 0.9423(18) 0.0274(16) 0.064(5) Uani 1 1 d . U . . .
H27A H 0.2734 0.9426 -0.0149 0.077 Uiso 1 1 calc R U . . .
C28 C 0.3750(16) 0.8539(18) 0.0849(17) 0.063(5) Uani 1 1 d . U . . .
C29 C 0.3848(15) 0.7393(17) 0.1001(16) 0.061(4) Uani 1 1 d . U . . .
C30 C 0.3479(19) 0.687(2) 0.0475(19) 0.084(6) Uani 1 1 d . U . . .
H30A H 0.3085 0.7283 -0.0027 0.101 Uiso 1 1 calc R U . . .
C31 C 0.3701(19) 0.582(2) 0.071(2) 0.088(6) Uani 1 1 d . U . . .
H31A H 0.3452 0.5497 0.0350 0.105 Uiso 1 1 calc R U . . .
C32 C 0.4244(18) 0.5147(19) 0.1401(19) 0.082(6) Uani 1 1 d . U . . .
H32A H 0.4407 0.4384 0.1505 0.099 Uiso 1 1 calc R U . . .
C33 C 0.4568(17) 0.5650(18) 0.1979(17) 0.065(5) Uani 1 1 d . U . . .
C34 C 0.5158(14) 0.5117(15) 0.2730(15) 0.051(4) Uani 1 1 d . U . . .
C35 C 0.5609(16) 0.4027(17) 0.3179(17) 0.068(5) Uani 1 1 d . U . . .
H35A H 0.5594 0.3386 0.3040 0.082 Uiso 1 1 calc R U . . .
C36 C 0.6101(17) 0.4133(18) 0.3904(18) 0.066(5) Uani 1 1 d . U . . .
H36A H 0.6468 0.3543 0.4347 0.079 Uiso 1 1 calc R U . . .
Cl1_1 Cl 0.4735(7) 1.1638(7) 0.2219(7) 0.038(7) Uiso 0.54(5) 1 d D . P A 1
O1_1 O 0.567(2) 1.201(3) 0.208(3) 0.19(3) Uiso 0.54(5) 1 d D . P A 1
O2_1 O 0.431(4) 1.214(3) 0.134(2) 0.22(5) Uiso 0.54(5) 1 d D . P A 1
O3_1 O 0.389(2) 1.190(4) 0.310(2) 0.17(2) Uiso 0.54(5) 1 d D . P A 1
O4_1 O 0.504(3) 1.0510(12) 0.231(3) 0.130(17) Uiso 0.54(5) 1 d D . P A 1
Cl1_2 Cl 0.0898(11) 0.7394(18) 0.2631(16) 0.089(6) Uiso 0.58(4) 1 d D . P B 1
O1_2 O 0.1823(18) 0.745(3) 0.289(3) 0.152(16) Uiso 0.58(4) 1 d D . P B 1
O2_2 O 0.083(2) 0.806(2) 0.166(2) 0.103(13) Uiso 0.58(4) 1 d D . P B 1
O3_2 O 0.099(3) 0.631(2) 0.265(3) 0.144(19) Uiso 0.58(4) 1 d D . P B 1
O4_2 O -0.0085(16) 0.775(3) 0.339(2) 0.113(12) Uiso 0.58(4) 1 d D . P B 1
Cl1_4 Cl 0.0888(12) 0.7122(15) 0.2916(17) 0.058(7) Uiso 0.42(4) 1 d D . P B 2
O1_4 O 0.1878(16) 0.679(3) 0.323(2) 0.061(13) Uiso 0.42(4) 1 d D . P B 2
O2_4 O 0.074(4) 0.821(2) 0.236(5) 0.25(4) Uiso 0.42(4) 1 d D . P B 2
O3_4 O 0.097(3) 0.647(4) 0.227(3) 0.19(4) Uiso 0.42(4) 1 d D . P B 2
O4_4 O -0.0035(18) 0.703(4) 0.379(2) 0.094(16) Uiso 0.42(4) 1 d D . P B 2
Cl1_3 Cl 0.469(2) 1.168(2) 0.229(2) 0.29(4) Uiso 0.46(5) 1 d D . P A 2
O1_3 O 0.433(5) 1.076(3) 0.294(4) 0.21(3) Uiso 0.46(5) 1 d D . P A 2
O2_3 O 0.441(3) 1.195(3) 0.136(2) 0.080(19) Uiso 0.46(5) 1 d D . P A 2
O3_3 O 0.586(2) 1.146(5) 0.210(4) 0.20(3) Uiso 0.46(5) 1 d D . P A 2
O4_3 O 0.417(3) 1.255(3) 0.279(3) 0.12(2) Uiso 0.46(5) 1 d D . P A 2
C39 C 0.809(2) 0.597(2) 0.570(2) 0.100(8) Uani 1 1 d . U . . .
H39A H 0.8900 0.5722 0.5571 0.151 Uiso 1 1 calc R U . . .
H39B H 0.7862 0.6763 0.5587 0.151 Uiso 1 1 calc R U . . .
H39C H 0.7728 0.5651 0.6408 0.151 Uiso 1 1 calc R U . . .
C37 C 0.8646(19) 0.496(2) 0.441(2) 0.114(10) Uani 1 1 d . U . . .
H37A H 0.9366 0.4883 0.4515 0.171 Uiso 1 1 calc R U . . .
H37B H 0.8488 0.4245 0.4609 0.171 Uiso 1 1 calc R U . . .
H37C H 0.8675 0.5269 0.3676 0.171 Uiso 1 1 calc R U . . .
C38 C 0.777(2) 0.567(2) 0.5030(19) 0.083(7) Uani 1 1 d . U . . .
O3 O 0.6795(13) 0.5868(15) 0.5004(13) 0.100(5) Uani 1 1 d . U . . .

loop_
_atom_site_aniso_label
_atom_site_aniso_U_11
_atom_site_aniso_U_22
_atom_site_aniso_U_33
_atom_site_aniso_U_23
_atom_site_aniso_U_13
_atom_site_aniso_U_12
Fe1 0.0496(19) 0.049(2) 0.056(2) -0.0097(14) -0.0101(13) -0.0112(13)
O1 0.078(9) 0.101(12) 0.097(10) -0.037(9) -0.016(7) -0.013(8)
O2 0.062(7) 0.132(13) 0.075(9) -0.047(9) -0.011(6) -0.030(7)
N1 0.059(6) 0.062(11) 0.071(8) -0.016(8) -0.007(5) -0.024(6)
N2 0.052(6) 0.050(9) 0.060(6) -0.009(6) -0.009(5) -0.023(5)
N3 0.062(6) 0.040(8) 0.069(7) -0.009(6) -0.012(5) -0.015(5)
N4 0.048(5) 0.034(8) 0.052(7) -0.005(6) -0.009(4) -0.018(5)
N5 0.047(6) 0.063(10) 0.064(7) -0.020(7) -0.007(5) -0.020(6)
N6 0.082(11) 0.050(7) 0.073(10) 0.000(6) -0.029(8) -0.016(6)
N7 0.044(7) 0.051(6) 0.052(7) -0.006(5) -0.004(6) -0.013(5)
N8 0.043(8) 0.057(6) 0.063(7) -0.011(5) -0.006(6) -0.012(5)
N9 0.042(8) 0.047(6) 0.064(7) -0.008(5) -0.007(6) -0.011(5)
N10 0.044(8) 0.049(7) 0.069(8) -0.007(7) -0.009(7) -0.008(7)
C1 0.14(2) 0.15(3) 0.110(13) -0.050(14) -0.021(13) -0.041(19)
C2 0.071(8) 0.12(2) 0.107(12) -0.053(13) 0.006(8) -0.023(9)
C3 0.067(8) 0.078(15) 0.080(9) -0.024(9) -0.001(6) -0.015(8)
C4 0.062(10) 0.097(18) 0.102(13) -0.043(12) 0.007(8) -0.017(9)
C5 0.065(9) 0.100(18) 0.112(14) -0.049(13) 0.001(8) -0.016(9)
C6 0.060(8) 0.068(14) 0.081(11) -0.022(10) -0.005(7) -0.014(8)
C7 0.061(7) 0.058(13) 0.072(9) -0.008(9) -0.007(6) -0.014(7)
C8 0.058(6) 0.045(12) 0.061(9) -0.004(8) -0.012(5) -0.011(6)
C9 0.054(7) 0.060(12) 0.068(9) -0.021(9) -0.008(6) -0.010(7)
C10 0.057(6) 0.034(11) 0.061(8) -0.011(8) -0.011(5) -0.010(6)
C11 0.061(6) 0.052(12) 0.071(8) -0.014(8) -0.012(5) -0.017(6)
C12 0.064(8) 0.038(11) 0.084(10) -0.023(9) -0.022(7) -0.001(8)
C13 0.069(8) 0.076(15) 0.086(10) -0.033(10) -0.022(7) -0.012(9)
C14 0.068(9) 0.044(12) 0.081(10) -0.022(9) -0.026(7) -0.007(8)
C15 0.059(6) 0.049(12) 0.061(8) -0.012(8) -0.014(5) -0.016(6)
C16 0.053(6) 0.045(11) 0.060(7) -0.012(8) -0.015(5) -0.014(6)
C17 0.055(7) 0.076(14) 0.069(9) -0.028(10) -0.010(6) -0.023(7)
C18 0.045(6) 0.051(11) 0.061(8) -0.015(8) -0.008(5) -0.018(6)
C19 0.049(6) 0.085(15) 0.068(9) -0.032(10) -0.008(5) -0.016(7)
C20 0.050(7) 0.082(15) 0.075(11) -0.032(11) -0.009(6) -0.017(8)
C21 0.053(8) 0.114(18) 0.093(12) -0.052(12) -0.002(7) -0.018(9)
C22 0.073(9) 0.14(2) 0.090(13) -0.052(14) 0.000(8) -0.031(10)
C23 0.071(8) 0.103(17) 0.081(10) -0.033(11) -0.001(7) -0.031(9)
C24 0.062(7) 0.075(14) 0.064(9) -0.021(9) -0.009(6) -0.029(7)
C25 0.091(15) 0.15(2) 0.084(13) -0.054(14) -0.019(11) -0.046(15)
C26 0.065(11) 0.068(8) 0.065(11) -0.001(7) -0.016(9) -0.015(7)
C27 0.048(10) 0.071(8) 0.059(10) -0.008(7) -0.010(8) -0.009(7)
C28 0.056(11) 0.064(7) 0.061(10) -0.009(6) -0.014(8) -0.013(6)
C29 0.044(10) 0.065(7) 0.065(9) -0.015(6) -0.009(8) -0.006(6)
C30 0.076(14) 0.079(10) 0.103(13) -0.026(9) -0.039(11) -0.006(9)
C31 0.078(15) 0.079(10) 0.110(13) -0.024(9) -0.040(12) -0.007(9)
C32 0.073(14) 0.065(10) 0.114(13) -0.026(9) -0.039(11) -0.003(9)
C33 0.055(10) 0.056(7) 0.079(9) -0.011(6) -0.017(8) -0.011(6)
C34 0.027(8) 0.045(7) 0.065(8) -0.014(6) 0.004(7) -0.004(6)
C35 0.059(12) 0.044(7) 0.091(12) -0.013(7) -0.018(10) -0.002(6)
C36 0.051(11) 0.051(8) 0.083(11) -0.007(7) -0.010(9) -0.011(7)
C39 0.096(14) 0.12(2) 0.108(16) -0.045(15) -0.035(12) -0.023(13)
C37 0.073(12) 0.17(2) 0.13(2) -0.086(19) -0.030(11) -0.010(12)
C38 0.069(10) 0.104(16) 0.084(14) -0.034(12) -0.012(9) -0.027(10)
O3 0.073(9) 0.129(14) 0.110(12) -0.049(11) -0.021(9) -0.022(9)

_geom_special_details            
;
 All esds (except the esd in the dihedral angle between two l.s. planes)
 are estimated using the full covariance matrix.  The cell esds are taken
 into account individually in the estimation of esds in distances, angles
 and torsion angles; correlations between esds in cell parameters are only
 used when they are defined by crystal symmetry.  An approximate (isotropic)
 treatment of cell esds is used for estimating esds involving l.s. planes.
;

loop_
_geom_bond_atom_site_label_1
_geom_bond_atom_site_label_2
_geom_bond_distance
_geom_bond_site_symmetry_2
_geom_bond_publ_flag
Fe1 N3 2.080(16) . ?
Fe1 N7 2.145(16) . ?
Fe1 N9 2.162(16) . ?
Fe1 N8 2.149(16) . ?
Fe1 N4 2.189(14) . ?
Fe1 N2 2.206(15) . ?
O1 C3 1.35(3) . ?
O1 C1 1.51(3) . ?
O2 C24 1.43(2) . ?
O2 C25 1.44(2) . ?
N1 C8 1.28(2) . ?
N1 N2 1.305(19) . ?
N1 H1D 0.8700 . ?
N2 C10 1.39(2) . ?
N3 C11 1.31(2) . ?
N3 C15 1.36(2) . ?
N4 C16 1.36(2) . ?
N4 N5 1.345(19) . ?
N5 C18 1.32(2) . ?
N5 H5B 0.8700 . ?
N6 C26 1.33(2) . ?
N6 N7 1.33(2) . ?
N6 H6B 0.8700 . ?
N7 C28 1.32(2) . ?
N8 C33 1.31(2) . ?
N8 C29 1.38(2) . ?
N9 N10 1.299(19) . ?
N9 C34 1.44(2) . ?
N10 C36 1.28(2) . ?
N10 H10A 0.8700 . ?
C1 H1A 0.9700 . ?
C1 H1B 0.9700 . ?
C1 H1C 0.9700 . ?
C2 C4 1.36(3) . ?
C2 C3 1.35(3) . ?
C2 H2A 0.9400 . ?
C3 C7 1.41(3) . ?
C4 C5 1.34(3) . ?
C4 H4A 0.9400 . ?
C5 C6 1.38(3) . ?
C5 H5A 0.9400 . ?
C6 C7 1.38(3) . ?
C6 H6A 0.9400 . ?
C7 C8 1.46(3) . ?
C8 C9 1.42(3) . ?
C9 C10 1.38(3) . ?
C9 H9A 0.9400 . ?
C10 C11 1.39(3) . ?
C11 C12 1.44(3) . ?
C12 C13 1.34(3) . ?
C12 H12A 0.9400 . ?
C13 C14 1.30(3) . ?
C13 H13A 0.9400 . ?
C14 C15 1.40(3) . ?
C14 H14A 0.9400 . ?
C15 C16 1.46(3) . ?
C16 C17 1.34(3) . ?
C17 C18 1.43(3) . ?
C17 H17A 0.9400 . ?
C18 C19 1.51(3) . ?
C19 C24 1.29(3) . ?
C19 C20 1.37(3) . ?
C20 C21 1.36(3) . ?
C20 H20A 0.9400 . ?
C21 C22 1.42(3) . ?
C21 H21A 0.9400 . ?
C22 C23 1.31(3) . ?
C22 H22A 0.9400 . ?
C23 C24 1.40(3) . ?
C23 H23A 0.9400 . ?
C25 H25A 0.9700 . ?
C25 H25B 0.9700 . ?
C25 H25C 0.9700 . ?
C26 C27 1.36(3) . ?
C26 H26A 0.9400 . ?
C27 C28 1.36(3) . ?
C27 H27A 0.9400 . ?
C28 C29 1.44(3) . ?
C29 C30 1.43(3) . ?
C30 C31 1.29(3) . ?
C30 H30A 0.9400 . ?
C31 C32 1.33(3) . ?
C31 H31A 0.9400 . ?
C32 C33 1.43(3) . ?
C32 H32A 0.9400 . ?
C33 C34 1.39(3) . ?
C34 C35 1.40(3) . ?
C35 C36 1.43(3) . ?
C35 H35A 0.9400 . ?
C36 H36A 0.9400 . ?
Cl1_1 O1_1 1.392(12) . ?
Cl1_1 O4_1 1.394(12) . ?
Cl1_1 O3_1 1.397(12) . ?
Cl1_1 O2_1 1.402(12) . ?
Cl1_2 O2_2 1.385(12) . ?
Cl1_2 O3_2 1.397(12) . ?
Cl1_2 O1_2 1.399(12) . ?
Cl1_2 O4_2 1.407(12) . ?
Cl1_4 O3_4 1.397(12) . ?
Cl1_4 O1_4 1.396(12) . ?
Cl1_4 O4_4 1.397(12) . ?
Cl1_4 O2_4 1.399(12) . ?
Cl1_3 O3_3 1.395(12) . ?
Cl1_3 O4_3 1.397(12) . ?
Cl1_3 O2_3 1.397(12) . ?
Cl1_3 O1_3 1.398(12) . ?
C39 C38 1.35(3) . ?
C39 H39A 0.9700 . ?
C39 H39B 0.9700 . ?
C39 H39C 0.9700 . ?
C37 C38 1.44(3) . ?
C37 H37A 0.9700 . ?
C37 H37B 0.9700 . ?
C37 H37C 0.9700 . ?
C38 O3 1.22(3) . ?

loop_
_geom_angle_atom_site_label_1
_geom_angle_atom_site_label_2
_geom_angle_atom_site_label_3
_geom_angle
_geom_angle_site_symmetry_1
_geom_angle_site_symmetry_3
_geom_angle_publ_flag
N3 Fe1 N7 112.7(6) . . ?
N3 Fe1 N9 98.1(6) . . ?
N7 Fe1 N9 149.2(6) . . ?
N3 Fe1 N8 170.9(6) . . ?
N7 Fe1 N8 75.6(7) . . ?
N9 Fe1 N8 73.6(7) . . ?
N3 Fe1 N4 74.9(6) . . ?
N7 Fe1 N4 98.7(5) . . ?
N9 Fe1 N4 88.4(5) . . ?
N8 Fe1 N4 100.7(6) . . ?
N3 Fe1 N2 74.9(6) . . ?
N7 Fe1 N2 90.9(6) . . ?
N9 Fe1 N2 98.1(5) . . ?
N8 Fe1 N2 109.6(6) . . ?
N4 Fe1 N2 149.6(6) . . ?
C3 O1 C1 118.7(19) . . ?
C24 O2 C25 120.7(16) . . ?
C8 N1 N2 118.9(18) . . ?
C8 N1 H1D 120.5 . . ?
N2 N1 H1D 120.5 . . ?
N1 N2 C10 102.3(15) . . ?
N1 N2 Fe1 145.6(13) . . ?
C10 N2 Fe1 112.1(11) . . ?
C11 N3 C15 120.8(17) . . ?
C11 N3 Fe1 119.5(14) . . ?
C15 N3 Fe1 119.7(13) . . ?
C16 N4 N5 102.2(15) . . ?
C16 N4 Fe1 116.0(12) . . ?
N5 N4 Fe1 141.6(12) . . ?
C18 N5 N4 114.5(16) . . ?
C18 N5 H5B 122.7 . . ?
N4 N5 H5B 122.7 . . ?
C26 N6 N7 113(2) . . ?
C26 N6 H6B 123.7 . . ?
N7 N6 H6B 123.7 . . ?
C28 N7 N6 103.8(18) . . ?
C28 N7 Fe1 116.5(14) . . ?
N6 N7 Fe1 139.4(14) . . ?
C33 N8 C29 123.1(18) . . ?
C33 N8 Fe1 121.2(16) . . ?
C29 N8 Fe1 115.6(13) . . ?
N10 N9 C34 106.8(15) . . ?
N10 N9 Fe1 139.0(13) . . ?
C34 N9 Fe1 113.9(12) . . ?
C36 N10 N9 113(2) . . ?
C36 N10 H10A 123.6 . . ?
N9 N10 H10A 123.6 . . ?
O1 C1 H1A 109.5 . . ?
O1 C1 H1B 109.5 . . ?
H1A C1 H1B 109.5 . . ?
O1 C1 H1C 109.5 . . ?
H1A C1 H1C 109.5 . . ?
H1B C1 H1C 109.5 . . ?
C4 C2 C3 117(2) . . ?
C4 C2 H2A 121.7 . . ?
C3 C2 H2A 121.7 . . ?
O1 C3 C2 125(2) . . ?
O1 C3 C7 111(2) . . ?
C2 C3 C7 123(2) . . ?
C5 C4 C2 123(2) . . ?
C5 C4 H4A 118.3 . . ?
C2 C4 H4A 118.3 . . ?
C4 C5 C6 120(2) . . ?
C4 C5 H5A 120.2 . . ?
C6 C5 H5A 120.2 . . ?
C7 C6 C5 120(2) . . ?
C7 C6 H6A 119.8 . . ?
C5 C6 H6A 119.8 . . ?
C3 C7 C6 116(2) . . ?
C3 C7 C8 128(2) . . ?
C6 C7 C8 115(2) . . ?
N1 C8 C9 103.8(18) . . ?
N1 C8 C7 128(2) . . ?
C9 C8 C7 128(2) . . ?
C10 C9 C8 105.6(19) . . ?
C10 C9 H9A 127.2 . . ?
C8 C9 H9A 127.2 . . ?
N2 C10 C9 109.1(17) . . ?
N2 C10 C11 116.7(17) . . ?
C9 C10 C11 134(2) . . ?
N3 C11 C10 117(2) . . ?
N3 C11 C12 120.1(19) . . ?
C10 C11 C12 122.8(19) . . ?
C13 C12 C11 116(2) . . ?
C13 C12 H12A 122.0 . . ?
C11 C12 H12A 122.0 . . ?
C14 C13 C12 125(2) . . ?
C14 C13 H13A 117.6 . . ?
C12 C13 H13A 117.6 . . ?
C13 C14 C15 118(2) . . ?
C13 C14 H14A 120.8 . . ?
C15 C14 H14A 120.8 . . ?
N3 C15 C14 119.5(18) . . ?
N3 C15 C16 115.0(18) . . ?
C14 C15 C16 125.5(19) . . ?
N4 C16 C17 113.6(18) . . ?
N4 C16 C15 114.4(17) . . ?
C17 C16 C15 131.4(19) . . ?
C16 C17 C18 104.2(17) . . ?
C16 C17 H17A 127.9 . . ?
C18 C17 H17A 127.9 . . ?
N5 C18 C17 105.3(16) . . ?
N5 C18 C19 125.1(18) . . ?
C17 C18 C19 129.5(17) . . ?
C24 C19 C20 120(2) . . ?
C24 C19 C18 122.3(19) . . ?
C20 C19 C18 118(2) . . ?
C21 C20 C19 122(2) . . ?
C21 C20 H20A 119.1 . . ?
C19 C20 H20A 119.1 . . ?
C20 C21 C22 118(2) . . ?
C20 C21 H21A 120.9 . . ?
C22 C21 H21A 120.9 . . ?
C23 C22 C21 117(2) . . ?
C23 C22 H22A 121.4 . . ?
C21 C22 H22A 121.4 . . ?
C22 C23 C24 123(2) . . ?
C22 C23 H23A 118.3 . . ?
C24 C23 H23A 118.3 . . ?
C19 C24 C23 120(2) . . ?
C19 C24 O2 119.5(19) . . ?
C23 C24 O2 120(2) . . ?
O2 C25 H25A 109.5 . . ?
O2 C25 H25B 109.5 . . ?
H25A C25 H25B 109.5 . . ?
O2 C25 H25C 109.5 . . ?
H25A C25 H25C 109.5 . . ?
H25B C25 H25C 109.5 . . ?
N6 C26 C27 107(2) . . ?
N6 C26 H26A 126.7 . . ?
C27 C26 H26A 126.7 . . ?
C26 C27 C28 105(2) . . ?
C26 C27 H27A 127.7 . . ?
C28 C27 H27A 127.7 . . ?
N7 C28 C27 112(2) . . ?
N7 C28 C29 118(2) . . ?
C27 C28 C29 130(2) . . ?
N8 C29 C30 116.3(19) . . ?
N8 C29 C28 114.8(19) . . ?
C30 C29 C28 129(2) . . ?
C31 C30 C29 118(2) . . ?
C31 C30 H30A 120.9 . . ?
C29 C30 H30A 120.9 . . ?
C30 C31 C32 127(3) . . ?
C30 C31 H31A 116.5 . . ?
C32 C31 H31A 116.5 . . ?
C31 C32 C33 116(2) . . ?
C31 C32 H32A 122.0 . . ?
C33 C32 H32A 122.0 . . ?
N8 C33 C32 119(2) . . ?
N8 C33 C34 114(2) . . ?
C32 C33 C34 127(2) . . ?
C35 C34 C33 136(2) . . ?
C35 C34 N9 107.1(18) . . ?
C33 C34 N9 117.0(17) . . ?
C36 C35 C34 102.8(19) . . ?
C36 C35 H35A 128.6 . . ?
C34 C35 H35A 128.6 . . ?
N10 C36 C35 111(2) . . ?
N10 C36 H36A 124.7 . . ?
C35 C36 H36A 124.7 . . ?
O1_1 Cl1_1 O4_1 110.3(10) . . ?
O1_1 Cl1_1 O3_1 110.5(10) . . ?
O4_1 Cl1_1 O3_1 109.9(10) . . ?
O1_1 Cl1_1 O2_1 108.9(10) . . ?
O4_1 Cl1_1 O2_1 108.6(10) . . ?
O3_1 Cl1_1 O2_1 108.6(10) . . ?
O2_2 Cl1_2 O3_2 110.5(10) . . ?
O2_2 Cl1_2 O1_2 110.8(10) . . ?
O3_2 Cl1_2 O1_2 109.6(10) . . ?
O2_2 Cl1_2 O4_2 109.5(10) . . ?
O3_2 Cl1_2 O4_2 108.5(10) . . ?
O1_2 Cl1_2 O4_2 107.9(10) . . ?
O3_4 Cl1_4 O1_4 109.5(10) . . ?
O3_4 Cl1_4 O4_4 109.9(10) . . ?
O1_4 Cl1_4 O4_4 109.8(10) . . ?
O3_4 Cl1_4 O2_4 109.0(10) . . ?
O1_4 Cl1_4 O2_4 109.3(10) . . ?
O4_4 Cl1_4 O2_4 109.3(10) . . ?
O3_3 Cl1_3 O4_3 109.9(10) . . ?
O3_3 Cl1_3 O2_3 109.8(10) . . ?
O4_3 Cl1_3 O2_3 109.6(10) . . ?
O3_3 Cl1_3 O1_3 109.2(11) . . ?
O4_3 Cl1_3 O1_3 109.1(10) . . ?
O2_3 Cl1_3 O1_3 109.3(10) . . ?
C38 C39 H39A 109.5 . . ?
C38 C39 H39B 109.5 . . ?
H39A C39 H39B 109.5 . . ?
C38 C39 H39C 109.5 . . ?
H39A C39 H39C 109.5 . . ?
H39B C39 H39C 109.5 . . ?
C38 C37 H37A 109.5 . . ?
C38 C37 H37B 109.5 . . ?
H37A C37 H37B 109.5 . . ?
C38 C37 H37C 109.5 . . ?
H37A C37 H37C 109.5 . . ?
H37B C37 H37C 109.5 . . ?
O3 C38 C39 124(2) . . ?
O3 C38 C37 120(2) . . ?
C39 C38 C37 115(2) . . ?

loop_
_geom_hbond_atom_site_label_D
_geom_hbond_atom_site_label_H
_geom_hbond_atom_site_label_A
_geom_hbond_distance_DH
_geom_hbond_distance_HA
_geom_hbond_distance_DA
_geom_hbond_angle_DHA
_geom_hbond_site_symmetry_A
N1 H1D O1_2 0.87 2.10 2.89(3) 151.6 .
N1 H1D O1_4 0.87 2.31 3.08(3) 148.9 .
N5 H5B O2 0.87 2.03 2.62(2) 124.7 .
N6 H6B Cl1_1 0.87 2.80 3.67(2) 178.0 .
N6 H6B O2_1 0.87 2.50 3.28(5) 149.5 .
N6 H6B O4_1 0.87 2.16 2.95(4) 150.6 .
N6 H6B Cl1_3 0.87 2.89 3.76(3) 179.7 .
N6 H6B O1_3 0.87 2.51 3.30(6) 151.3 .
N6 H6B O2_3 0.87 2.30 3.10(4) 151.4 .
N10 H10A O3 0.87 1.87 2.74(2) 177.2 .
C25 H25A O2_1 0.97 2.73 3.30(5) 118.3 2_675
C25 H25A O2_3 0.97 2.95 3.50(5) 116.6 2_675
C25 H25A O4_3 0.97 2.78 3.44(5) 125.9 2_675
C26 H26A N4 0.94 2.66 3.49(3) 147.4 2_675
C26 H26A N5 0.94 2.51 3.45(3) 176.8 2_675

_refine_diff_density_max         0.482
_refine_diff_density_min         -0.489
_refine_diff_density_rms         0.116

_shelx_res_file                  
;

    Final_twin5.res created by SHELXL-2014/7

TITL twin4 in P-1
CELL 0.77490  13.0297  13.2995  14.0177  71.801  69.822  70.752
ZERR    2.00   0.0008   0.0009   0.0009   0.005   0.004   0.004
LATT  1
SFAC C H N O CL FE
DISP    C   -0.00202   0.00197       13.60
DISP    H    0.00000   0.00000        0.67
DISP    N   -0.00306   0.00403       23.92
DISP    O   -0.00415   0.00737       40.17
DISP    Cl   0.14076   0.18956      859.19
DISP    Fe   0.20639   0.99298     4412.23
UNIT 78 72 20 22 4 2
LIST 6 ! automatically inserted. Change 6 to 4 for CHECKCIF!!
TEMP -23.000

L.S. 200
BOND $H
ACTA
Omit 0 40.85
FMAP 2
PLAN 20
HTAB
HTAB N1 O1_2a
HTAB N1 O1_4b
HTAB N5 O2
HTAB N6 Cl1_1a
HTAB N6 O2_1a
HTAB N6 O4_1a
HTAB N6 Cl1_3b
HTAB N6 O1_3b
HTAB N6 O2_3b
HTAB N10 O3
EQIV $1 -x+1, -y+2, -z
HTAB_1a C25_0 O2_$1
HTAB_3b C25_0 O2_$1
HTAB_3b C25_0 O4_$1
HTAB C26 N4_$1
HTAB C26 N5_$1
SADI_ClO4 0.01 Cl1 O1 Cl1 O2 Cl1 O3 Cl1 O4
SADI_ClO4 0.02 O1 O2 O1 O3 O1 O4 O2 O3 O2 O4 O3 O4
RIGU
WGHT    0.191200   14.013400
BASF   0.40254
FVAR       0.58271   0.54333   0.57829
FE1   6    0.498004    0.751973    0.249280    11.00000    0.04957    0.04865 =
         0.05644   -0.00971   -0.01008   -0.01121
O1    4    0.131188    0.914607    0.701530    11.00000    0.07850    0.10113 =
         0.09724   -0.03677   -0.01568   -0.01279
O2    4    0.834799    0.638486   -0.102556    11.00000    0.06188    0.13239 =
         0.07528   -0.04723   -0.01133   -0.03022
N1    3    0.251339    0.812706    0.429288    11.00000    0.05852    0.06223 =
         0.07136   -0.01591   -0.00715   -0.02388
AFIX  43
H1D   2    0.208729    0.794823    0.404523    11.00000   -1.20000
AFIX   0
N2    3    0.358405    0.803474    0.381675    11.00000    0.05233    0.04969 =
         0.06001   -0.00932   -0.00888   -0.02344
N3    3    0.569953    0.806551    0.328831    11.00000    0.06199    0.03959 =
         0.06861   -0.00905   -0.01209   -0.01464
N4    3    0.674438    0.737265    0.158048    11.00000    0.04782    0.03447 =
         0.05247   -0.00482   -0.00902   -0.01767
N5    3    0.749687    0.699133    0.075637    11.00000    0.04684    0.06271 =
         0.06386   -0.02031   -0.00746   -0.02010
AFIX  43
H5B   2    0.730549    0.676818    0.033600    11.00000   -1.20000
AFIX   0
N6    3    0.391384    0.990999    0.115610    11.00000    0.08200    0.05002 =
         0.07289   -0.00017   -0.02914   -0.01556
AFIX  43
H6B   2    0.409212    1.031895    0.142115    11.00000   -1.20000
AFIX   0
N7    3    0.420080    0.882230    0.140894    11.00000    0.04418    0.05103 =
         0.05245   -0.00603   -0.00394   -0.01340
N8    3    0.442594    0.671320    0.172044    11.00000    0.04270    0.05668 =
         0.06342   -0.01123   -0.00611   -0.01170
N9    3    0.542657    0.579357    0.319123    11.00000    0.04184    0.04727 =
         0.06421   -0.00813   -0.00715   -0.01107
N10   3    0.596914    0.513745    0.386313    11.00000    0.04434    0.04906 =
         0.06917   -0.00691   -0.00902   -0.00797
AFIX  43
H10A  2    0.621628    0.535962    0.424449    11.00000   -1.20000
AFIX   0
C1    1    0.103311    0.936235    0.808657    11.00000    0.13793    0.15078 =
         0.10951   -0.04990   -0.02064   -0.04116
AFIX 137
H1A   2    0.161127    0.888944    0.842829    11.00000   -1.50000
H1B   2    0.030713    0.921635    0.849990    11.00000   -1.50000
H1C   2    0.100239    1.011977    0.801757    11.00000   -1.50000
AFIX   0
C2    1   -0.061158    0.918248    0.725180    11.00000    0.07092    0.11982 =
         0.10674   -0.05324    0.00639   -0.02341
AFIX  43
H2A   2   -0.088451    0.942149    0.787849    11.00000   -1.20000
AFIX   0
C3    1    0.049595    0.900052    0.672792    11.00000    0.06709    0.07764 =
         0.07953   -0.02390   -0.00144   -0.01546
C4    1   -0.131183    0.900195    0.682560    11.00000    0.06203    0.09699 =
         0.10208   -0.04342    0.00730   -0.01714
AFIX  43
H4A   2   -0.208726    0.913357    0.716882    11.00000   -1.20000
AFIX   0
C5    1   -0.095261    0.864755    0.594506    11.00000    0.06508    0.09999 =
         0.11231   -0.04885    0.00083   -0.01619
AFIX  43
H5A   2   -0.146447    0.851002    0.569460    11.00000   -1.20000
AFIX   0
C6    1    0.017784    0.848437    0.540445    11.00000    0.05963    0.06805 =
         0.08124   -0.02188   -0.00472   -0.01418
AFIX  43
H6A   2    0.043382    0.823347    0.478533    11.00000   -1.20000
AFIX   0
C7    1    0.093072    0.868659    0.576612    11.00000    0.06141    0.05782 =
         0.07155   -0.00780   -0.00705   -0.01373
C8    1    0.210136    0.848405    0.512802    11.00000    0.05768    0.04526 =
         0.06134   -0.00447   -0.01249   -0.01145
C9    1    0.302339    0.873421    0.524332    11.00000    0.05356    0.06037 =
         0.06806   -0.02060   -0.00820   -0.00954
AFIX  43
H9A   2    0.301246    0.906238    0.575249    11.00000   -1.20000
AFIX   0
C10   1    0.394199    0.839438    0.444994    11.00000    0.05666    0.03368 =
         0.06083   -0.01077   -0.01115   -0.01014
C11   1    0.507045    0.841766    0.413490    11.00000    0.06131    0.05244 =
         0.07077   -0.01430   -0.01155   -0.01731
C12   1    0.557843    0.870050    0.474822    11.00000    0.06429    0.03817 =
         0.08381   -0.02252   -0.02204   -0.00110
AFIX  43
H12A  2    0.517121    0.886117    0.540397    11.00000   -1.20000
AFIX   0
C13   1    0.666606    0.872064    0.432742    11.00000    0.06858    0.07565 =
         0.08618   -0.03274   -0.02203   -0.01168
AFIX  43
H13A  2    0.699656    0.897106    0.467941    11.00000   -1.20000
AFIX   0
C14   1    0.729738    0.841914    0.346801    11.00000    0.06835    0.04434 =
         0.08052   -0.02154   -0.02594   -0.00680
AFIX  43
H14A  2    0.806410    0.842621    0.322551    11.00000   -1.20000
AFIX   0
C15   1    0.680663    0.808255    0.291034    11.00000    0.05945    0.04887 =
         0.06090   -0.01232   -0.01380   -0.01586
C16   1    0.739863    0.768693    0.195533    11.00000    0.05282    0.04515 =
         0.06012   -0.01213   -0.01499   -0.01363
C17   1    0.849913    0.745372    0.144508    11.00000    0.05461    0.07553 =
         0.06878   -0.02766   -0.01006   -0.02338
AFIX  43
H17A  2    0.909878    0.757281    0.158698    11.00000   -1.20000
AFIX   0
C18   1    0.855098    0.698339    0.063745    11.00000    0.04547    0.05123 =
         0.06133   -0.01495   -0.00763   -0.01832
C19   1    0.955356    0.658676   -0.021412    11.00000    0.04902    0.08519 =
         0.06804   -0.03217   -0.00841   -0.01559
C20   1    1.060930    0.654835   -0.018518    11.00000    0.04959    0.08245 =
         0.07475   -0.03220   -0.00902   -0.01742
AFIX  43
H20A  2    1.067873    0.676742    0.036094    11.00000   -1.20000
AFIX   0
C21   1    1.155891    0.620169   -0.092565    11.00000    0.05250    0.11397 =
         0.09320   -0.05185   -0.00221   -0.01792
AFIX  43
H21A  2    1.227536    0.618547   -0.089899    11.00000   -1.20000
AFIX   0
C22   1    1.143520    0.586590   -0.173805    11.00000    0.07285    0.13504 =
         0.09007   -0.05246   -0.00013   -0.03110
AFIX  43
H22A  2    1.206539    0.559422   -0.225258    11.00000   -1.20000
AFIX   0
C23   1    1.040678    0.595055   -0.174046    11.00000    0.07071    0.10319 =
         0.08079   -0.03256   -0.00081   -0.03123
AFIX  43
H23A  2    1.030500    0.579123   -0.230468    11.00000   -1.20000
AFIX   0
C24   1    0.945167    0.626572   -0.094713    11.00000    0.06233    0.07539 =
         0.06370   -0.02081   -0.00910   -0.02897
C25   1    0.820758    0.617444   -0.191233    11.00000    0.09072    0.15360 =
         0.08429   -0.05360   -0.01863   -0.04611
AFIX 137
H25A  2    0.744662    0.610171   -0.175679    11.00000   -1.50000
H25B  2    0.874583    0.550339   -0.207015    11.00000   -1.50000
H25C  2    0.833550    0.677616   -0.250864    11.00000   -1.50000
AFIX   0
C26   1    0.332355    1.030267    0.045233    11.00000    0.06460    0.06833 =
         0.06490   -0.00135   -0.01551   -0.01475
AFIX  43
H26A  2    0.306982    1.104141    0.013951    11.00000   -1.20000
AFIX   0
C27   1    0.315935    0.942332    0.027444    11.00000    0.04784    0.07109 =
         0.05950   -0.00770   -0.01003   -0.00942
AFIX  43
H27A  2    0.273442    0.942557   -0.014909    11.00000   -1.20000
AFIX   0
C28   1    0.374985    0.853947    0.084875    11.00000    0.05603    0.06411 =
         0.06128   -0.00869   -0.01435   -0.01292
C29   1    0.384836    0.739326    0.100063    11.00000    0.04381    0.06457 =
         0.06476   -0.01535   -0.00890   -0.00644
C30   1    0.347947    0.687111    0.047524    11.00000    0.07641    0.07853 =
         0.10299   -0.02627   -0.03852   -0.00616
AFIX  43
H30A  2    0.308525    0.728342   -0.002740    11.00000   -1.20000
AFIX   0
C31   1    0.370146    0.582128    0.070871    11.00000    0.07759    0.07886 =
         0.11034   -0.02393   -0.03951   -0.00687
AFIX  43
H31A  2    0.345217    0.549723    0.035039    11.00000   -1.20000
AFIX   0
C32   1    0.424435    0.514743    0.140078    11.00000    0.07319    0.06460 =
         0.11422   -0.02576   -0.03946   -0.00280
AFIX  43
H32A  2    0.440655    0.438416    0.150528    11.00000   -1.20000
AFIX   0
C33   1    0.456836    0.565036    0.197857    11.00000    0.05514    0.05567 =
         0.07863   -0.01061   -0.01655   -0.01081
C34   1    0.515808    0.511735    0.273005    11.00000    0.02722    0.04482 =
         0.06508   -0.01383    0.00371   -0.00403
C35   1    0.560941    0.402678    0.317936    11.00000    0.05876    0.04424 =
         0.09099   -0.01333   -0.01818   -0.00236
AFIX  43
H35A  2    0.559377    0.338564    0.304023    11.00000   -1.20000
AFIX   0
C36   1    0.610064    0.413287    0.390374    11.00000    0.05113    0.05067 =
         0.08261   -0.00732   -0.00972   -0.01053
AFIX  43
H36A  2    0.646848    0.354348    0.434691    11.00000   -1.20000
AFIX   0
PART   1

RESI 1 CLO4
CL1   5    0.473506    1.163772    0.221856    21.00000    0.03809
O1    4    0.566836    1.200961    0.208268    21.00000    0.19025
O2    4    0.431382    1.214141    0.134294    21.00000    0.21594
O3    4    0.388622    1.190456    0.310150    21.00000    0.16541
O4    4    0.504457    1.050971    0.231422    21.00000    0.13014

RESI 2 CLO4
CL1   5    0.089841    0.739386    0.263106    31.00000    0.08947
O1    4    0.182262    0.744835    0.288724    31.00000    0.15242
O2    4    0.083196    0.805869    0.166108    31.00000    0.10328
O3    4    0.099002    0.631220    0.264757    31.00000    0.14360
O4    4   -0.008521    0.774789    0.339463    31.00000    0.11294
PART   2

RESI 4 CLO4
CL1   5    0.088753    0.712186    0.291626   -31.00000    0.05766
O1    4    0.187837    0.679454    0.322950   -31.00000    0.06110
O2    4    0.074180    0.821155    0.236087   -31.00000    0.25294
O3    4    0.096820    0.646866    0.227036   -31.00000    0.19348
O4    4   -0.003511    0.702724    0.379065   -31.00000    0.09407

RESI 3 CLO4
CL1   5    0.469294    1.168054    0.229282   -21.00000    0.28639
O1    4    0.432549    1.075549    0.293798   -21.00000    0.20561
O2    4    0.440672    1.194798    0.135536   -21.00000    0.08045
O3    4    0.586152    1.145726    0.209593   -21.00000    0.19858
O4    4    0.416795    1.255058    0.279251   -21.00000    0.12375
PART   0

RESI 0
C39   1    0.808664    0.597267    0.569605    11.00000    0.09554    0.11632 =
         0.10820   -0.04539   -0.03495   -0.02302
AFIX  33
H39A  2    0.890024    0.572217    0.557085    11.00000   -1.50000
H39B  2    0.786236    0.676275    0.558695    11.00000   -1.50000
H39C  2    0.772776    0.565149    0.640816    11.00000   -1.50000
AFIX   0
C37   1    0.864578    0.495814    0.440652    11.00000    0.07329    0.16526 =
         0.12942   -0.08613   -0.02966   -0.00977
AFIX  33
H37A  2    0.936578    0.488296    0.451548    11.00000   -1.50000
H37B  2    0.848835    0.424549    0.460911    11.00000   -1.50000
H37C  2    0.867489    0.526851    0.367561    11.00000   -1.50000
AFIX   0
C38   1    0.776560    0.566839    0.503033    11.00000    0.06939    0.10378 =
         0.08383   -0.03447   -0.01175   -0.02677
O3    4    0.679479    0.586821    0.500394    11.00000    0.07257    0.12853 =
         0.10996   -0.04862   -0.02140   -0.02214

HKLF 5

REM  twin4 in P-1
REM R1 =  0.1052 for    2265 Fo > 4sig(Fo)  and  0.1228 for all    2709 data
REM    563 parameters refined using    897 restraints

END

WGHT      0.2000      0.0000

REM Instructions for potential hydrogen bonds
HTAB N1 O1_2
HTAB N1 O1_4
HTAB N5 O2
HTAB N6 Cl1_1
HTAB N6 O2_1
HTAB N6 O4_1
HTAB N6 Cl1_3
HTAB N6 O1_3
HTAB N6 O2_3
HTAB N10 O3
EQIV $2 -x+1, -y+2, -z+1
HTAB_1 C12_0 O3_$2
EQIV $3 x+1, y, z
HTAB_2 C14_0 O4_$3
HTAB_2 C17_0 O2_$3
EQIV $4 -x+1, -y+1, -z
HTAB_4 C25_0 O3_$4
HTAB C26 N4_$1
HTAB C26 N5_$1
EQIV $5 x, y-1, z
HTAB_3 C32_0 O4_$5
HTAB_1 C35_0 O1_$5
HTAB_3 C35_0 O4_$5

REM Highest difference peak  0.482,  deepest hole -0.489,  1-sigma level  0.116
Q1    1   0.5943  1.0556  0.2176  11.00000  0.05    0.48
Q2    1   0.5193  1.1427  0.2467  11.00000  0.05    0.48
Q3    1   0.3934  0.7856  0.3258  11.00000  0.05    0.43
Q4    1   0.5763  0.7871  0.2626  11.00000  0.05    0.43
Q5    1   0.4993  0.8223  0.3284  11.00000  0.05    0.42
Q6    1   0.9146  0.5784  0.1040  11.00000  0.05    0.42
Q7    1   0.6158  0.7778  0.1614  11.00000  0.05    0.42
Q8    1   0.5027  1.2653  0.1949  11.00000  0.05    0.39
Q9    1   0.2776  1.2021  0.1475  11.00000  0.05    0.39
Q10   1   0.7368  0.4445  0.4827  11.00000  0.05    0.39
Q11   1   0.7284  0.7027  0.1622  11.00000  0.05    0.39
Q12   1   0.0683  0.9165  0.8965  11.00000  0.05    0.39
Q13   1   0.5664  0.6386  0.2718  11.00000  0.05    0.38
Q14   1   0.5935  0.6379  0.2486  11.00000  0.05    0.38
Q15   1   0.0301  0.6450  0.3213  11.00000  0.05    0.37
Q16   1   1.0000  0.5000  0.5000  10.50000  0.05    0.37
Q17   1   0.1836  0.6158  0.2801  11.00000  0.05    0.37
Q18   1   0.4239  1.1324  0.1192  11.00000  0.05    0.35
Q19   1   1.2062  0.4634 -0.1333  11.00000  0.05    0.35
Q20   1  -0.2517  1.0169  0.7043  11.00000  0.05    0.35
;
_shelx_res_checksum              83132

# start Validation Reply Form

_vrf_REFNR01_Stage3_Final        
;
PROBLEM: Ratio of reflections to parameters is < 6 for a
RESPONSE: Due to the deletion of overlapped reflections,
the number of data is low. Measures have been taken to not over-refine the
structure, i.e., not attempting to refine split disordered groups 
anisotropically, etc. 
;

_vrf_THETM01_Stage3_Final        
;
PROBLEM: The value of sine(theta_max)/wavelength is less than 0.550
RESPONSE: Mean I/\s dropped below 2.0 at 1.1\%A, so the data was cut
at 1.26\%A.
;

_vrf_PLAT023_Stage3_Final        
;
PROBLEM: Resolution (too) Low [sin(theta)/Lambda < 0.6]..      20.42 Degree
RESPONSE: See above
;

_vrf_PLAT029_Stage3_Final        
;
PROBLEM: _diffrn_measured_fraction_theta_full Low .......      0.927 Note  
RESPONSE: This data set contained diffraction from two samples: an intermediate
and this final, twinned compound. All overlapped reflections were omitted at
 the integration stage, leaving the completeness lower than optimal.
;

_vrf_PLAT088_Stage3_Final        
;
PROBLEM: Poor Data / Parameter Ratio ....................       4.81 Note  
RESPONSE: Due to the deletion of overlapped reflections and cutting the data,
the number of data is low. Measures have been taken to not over-refine the
structure, i.e., not attempting to refine split disordered groups 
anisotropically, etc.
;

_vrf_ABSMU01_Stage3_Final        
;
PROBLEM: Calculation of _exptl_absorpt_correction_mu
                not performed for this radiation type.
RESPONSE: Absorption corrections were done with SADABS that takes
 the x-ray wavelengths from the raw data. PLATON does
 not calculate these corrections for synchrotron radiation data.
;

_vrf_PLAT984_Stage3_Final        
;
PROBLEM: The element-f Deviates from the B&C-Value
RESPONSE: DISP values for each element type present were
 calculated for the 0.7749 angstrom x-rays using XDISP
 implemented in winGX, and using the Brennan model.
;

# end Validation Reply Form

####################################################################### 
# 
# This file contains crystal structure data downloaded from the 
# Cambridge Structural Database (CSD) hosted by the Cambridge 
# Crystallographic Data Centre (CCDC).
# 
# Full information about CCDC data access policies and citation 
# guidelines are available at http://www.ccdc.cam.ac.uk/access/V1 
# 
# Audit and citation data items may have been added by the CCDC. 
# Please retain this information to preserve the provenance of 
# this file and to allow appropriate attribution of the data. 
# 
#######################################################################

data_srj31_Final_LS
_database_code_depnum_ccdc_archive 'CCDC 1053058'
_audit_update_record             
;
2015-03-10 deposited with the CCDC.
2016-01-05 downloaded from the CCDC.
;

_audit_creation_method           SHELXL-2013
_chemical_name_systematic        
;
 ?
;
_chemical_name_common            ?
_chemical_melting_point          ?
_chemical_formula_moiety         'C36 H30 Fe N10 O2, 2(Cl O4), C3 H6 O'
_chemical_formula_sum            'C39 H36 Cl2 Fe N10 O11'
_chemical_formula_weight         947.53

loop_
_atom_type_symbol
_atom_type_description
_atom_type_scat_dispersion_real
_atom_type_scat_dispersion_imag
_atom_type_scat_source
C C -0.0020 0.0020
'WCROMER Program in WinGX L.Kissel & R.H.Pratt Acta Cryst A46 170 1990'
H H 0.0000 0.0000
'WCROMER Program in WinGX L.Kissel & R.H.Pratt Acta Cryst A46 170 1990'
N N -0.0031 0.0040
'WCROMER Program in WinGX L.Kissel & R.H.Pratt Acta Cryst A46 170 1990'
O O -0.0041 0.0074
'WCROMER Program in WinGX L.Kissel & R.H.Pratt Acta Cryst A46 170 1990'
Cl Cl 0.1408 0.1896
'WCROMER Program in WinGX L.Kissel & R.H.Pratt Acta Cryst A46 170 1990'
Fe Fe 0.2064 0.9930
'WCROMER Program in WinGX L.Kissel & R.H.Pratt Acta Cryst A46 170 1990'

_space_group_crystal_system      triclinic
_space_group_IT_number           2
_space_group_name_H-M_alt        'P -1'
_space_group_name_Hall           '-P 1'

_shelx_space_group_comment       
;
The symmetry employed for this shelxl refinement is uniquely defined
by the following loop, which should always be used as a source of
symmetry information in preference to the above space-group names.
They are only intended as comments.
;

loop_
_space_group_symop_operation_xyz
'x, y, z'
'-x, -y, -z'

_cell_length_a                   12.906(9)
_cell_length_b                   13.199(9)
_cell_length_c                   14.759(10)
_cell_angle_alpha                71.402(8)
_cell_angle_beta                 68.242(8)
_cell_angle_gamma                67.214(8)
_cell_volume                     2107(3)
_cell_formula_units_Z            2
_cell_measurement_temperature    150(2)
_cell_measurement_reflns_used    3947
_cell_measurement_theta_min      3.08
_cell_measurement_theta_max      24.73

_exptl_crystal_description       block
_exptl_crystal_colour            orange
_exptl_crystal_density_meas      ?
_exptl_crystal_density_method    ?
_exptl_crystal_density_diffrn    1.493
_exptl_crystal_F_000             976
_exptl_transmission_factor_min   ?
_exptl_transmission_factor_max   ?
_exptl_crystal_size_max          0.18
_exptl_crystal_size_mid          0.14
_exptl_crystal_size_min          0.08
_exptl_absorpt_coefficient_mu    0.699
_shelx_estimated_absorpt_T_min   0.884
_shelx_estimated_absorpt_T_max   0.946
_exptl_absorpt_correction_type   multi-scan
_exptl_absorpt_correction_T_min  0.520
_exptl_absorpt_correction_T_max  0.745
_exptl_absorpt_process_details   'SADABS Bruker AXS Madison WI US'

_exptl_special_details           
;
 ?
;

_diffrn_ambient_temperature      150(2)
_diffrn_radiation_wavelength     0.7749
_diffrn_radiation_type           synchrotron
_diffrn_radiation_source         'Advanced Light Source station 11.3.1'
_diffrn_radiation_monochromator  'silicon 111'
_diffrn_measurement_device_type  'Bruker APEX II CCD diffractometer'
_diffrn_measurement_method       '\p and \w rotation with narrow frames'
_diffrn_detector_area_resol_mean ?
_diffrn_reflns_number            15425
_diffrn_reflns_av_unetI/netI     0.0891
_diffrn_reflns_av_R_equivalents  0.0779
_diffrn_reflns_limit_h_min       -13
_diffrn_reflns_limit_h_max       14
_diffrn_reflns_limit_k_min       -14
_diffrn_reflns_limit_k_max       14
_diffrn_reflns_limit_l_min       -16
_diffrn_reflns_limit_l_max       16
_diffrn_reflns_theta_min         2.889
_diffrn_reflns_theta_max         25.087
_diffrn_reflns_theta_full        24.900
_diffrn_measured_fraction_theta_max 0.977
_diffrn_measured_fraction_theta_full 0.993
_diffrn_reflns_Laue_measured_fraction_max 0.977
_diffrn_reflns_Laue_measured_fraction_full 0.993
_diffrn_reflns_point_group_measured_fraction_max 0.977
_diffrn_reflns_point_group_measured_fraction_full 0.993
[truncated: 77,750 more chars]
